# Supplementary material for: Epithelial ovarian cancer is infiltrated by activated effector T cells co-expressing CD39, PD-1, TIM-3, CD137 and interacting with cancer cells and myeloid cells
Source: Front Immunol. 2023 Oct 4;14:1212444. doi: 10.3389/fimmu.2023.1212444 (PMC10585363; doi:10.3389/fimmu.2023.1212444)
Supplement: Supplementary file 1 [file DataSheet_1.xlsx]

## Sheet: DE
Name	Log2 fold change	std error (log2)	Lower confidence limit (log2)	Upper confidence limit (log2)	P-value	BH p-value	method	probe.ID	Gene.sets
CD8A-mRNA	1.54	0.302	0.947	2.13	6.98e-06	0.00159	lm.nb	NM_001768.6:2029	Antigen Presentation, Immune Cell Adhesion and Migration, Lymphoid Compartment
ITGAL-mRNA	1.58	0.3	0.996	2.17	3.76e-06	0.00159	lm.nb	NM_002209.2:3905	Immune Cell Adhesion and Migration, Matrix Remodeling and Metastasis
LCK-mRNA	1.78	0.343	1.11	2.46	4.86e-06	0.00159	lm.nb	NM_005356.4:1723	Costimulatory Signaling, Lymphoid Compartment
CCL5-mRNA	1.6	0.349	0.921	2.29	3.54e-05	0.00281	lm.nb	NM_002985.2:277	Cytokine and Chemokine Signaling, Myeloid Compartment
CD48-mRNA	1.68	0.361	0.969	2.38	3.1e-05	0.00281	lm.nb	NM_001778.3:413	Costimulatory Signaling, Lymphoid Compartment
CXCL9-mRNA	2.2	0.474	1.27	3.13	3.08e-05	0.00281	lm.nb	NM_002416.2:2012	Cytokine and Chemokine Signaling, Lymphoid Compartment
LYZ-mRNA	1.89	0.404	1.1	2.68	2.81e-05	0.00281	lm.nb	NM_000239.2:381	Myeloid Compartment
PIK3CG-mRNA	1.35	0.295	0.775	1.93	3.7e-05	0.00281	lm.nb	NM_001282426.1:1805	Cytokine and Chemokine Signaling, Hypoxia, Immune Cell Adhesion and Migration, JAK-STAT Signaling, MAPK, Metabolic Stress, PI3K-Akt
SPIB-mRNA	1.94	0.422	1.12	2.77	3.67e-05	0.00281	Wald	NM_003121.3:1029
IL2RB-mRNA	1.53	0.336	0.872	2.19	4.18e-05	0.00286	lm.nb	NM_000878.2:1980	Costimulatory Signaling, Cytokine and Chemokine Signaling, JAK-STAT Signaling, PI3K-Akt
APOE-mRNA	1.55	0.353	0.853	2.24	7.4e-05	0.00298	lm.nb	NM_000041.2:96
CXCR6-mRNA	1.86	0.418	1.04	2.68	6.28e-05	0.00298	Wald	NM_006564.1:97	Cytokine and Chemokine Signaling
GBP4-mRNA	1.42	0.323	0.788	2.05	6.78e-05	0.00298	lm.nb	NM_052941.4:1761	Interferon Signaling
HLA-DRB1-mRNA	1.42	0.322	0.79	2.05	6.4e-05	0.00298	lm.nb	NM_002124.3:1016	Antigen Presentation, Costimulatory Signaling, Immune Cell Adhesion and Migration, Interferon Signaling
IL2RG-mRNA	1.78	0.406	0.984	2.58	7.2e-05	0.00298	lm.nb	NM_000206.1:595	Costimulatory Signaling, Cytokine and Chemokine Signaling, JAK-STAT Signaling, Lymphoid Compartment, PI3K-Akt
LAG3-mRNA	1.19	0.266	0.668	1.71	5.42e-05	0.00298	lm.nb	NM_002286.5:1736	Costimulatory Signaling, Lymphoid Compartment
NLRC5-mRNA	1.2	0.267	0.673	1.72	5.26e-05	0.00298	lm.nb	NM_032206.4:3668
CD69-mRNA	1.66	0.387	0.905	2.42	9.31e-05	0.00354	lm.nb	NM_001781.2:88	Costimulatory Signaling
CCL18-mRNA	2.12	0.494	1.15	3.09	0.000102	0.00367	Wald	NM_002988.3:45	Cytokine and Chemokine Signaling
CD2-mRNA	1.4	0.332	0.753	2.05	0.000117	0.00389	lm.nb	NM_001767.3:683	Costimulatory Signaling, Immune Cell Adhesion and Migration, Lymphoid Compartment
CD33-mRNA	1.17	0.278	0.629	1.72	0.00012	0.00389	lm.nb	NM_001177608.1:866
PIK3R5-mRNA	1.49	0.356	0.795	2.19	0.00013	0.00389	lm.nb	NM_014308.3:3275	Cytokine and Chemokine Signaling, Hypoxia, Immune Cell Adhesion and Migration, JAK-STAT Signaling, MAPK, Metabolic Stress, PI3K-Akt
TRAT1-mRNA	2.27	0.54	1.21	3.33	0.00013	0.00389	Wald	NM_016388.3:578	Costimulatory Signaling
SLAMF7-mRNA	2.46	0.592	1.3	3.62	0.000151	0.00431	Wald	NM_021181.3:215	Lymphoid Compartment
CD27-mRNA	1.92	0.47	1	2.84	0.000178	0.00435	lm.nb	NM_001242.4:326	Costimulatory Signaling, Lymphoid Compartment, NF-kappaB Signaling
CD79A-mRNA	2.18	0.529	1.15	3.22	0.000162	0.00435	lm.nb	NM_001783.3:618	Lymphoid Compartment
CD84-mRNA	1.44	0.35	0.751	2.13	0.000173	0.00435	lm.nb	NM_001184879.1:1015
IL15-mRNA	1.72	0.418	0.896	2.54	0.000174	0.00435	lm.nb	NM_000585.4:715	Costimulatory Signaling, Cytokine and Chemokine Signaling, JAK-STAT Signaling
CD45RO-mRNA	1.34	0.334	0.686	1.99	0.000227	0.00537	lm.nb	NM_080921.3:258
CD3E-mRNA	1.8	0.452	0.909	2.68	0.00027	0.00578	Wald	NM_000733.3:233	Costimulatory Signaling, Lymphoid Compartment
CD4-mRNA	1.24	0.315	0.627	1.86	0.000277	0.00578	lm.nb	NM_000616.4:1524	Antigen Presentation, Costimulatory Signaling, Immune Cell Adhesion and Migration
CXCL13-mRNA	2.28	0.576	1.15	3.41	0.000278	0.00578	lm.nb	NM_006419.2:209	Cytokine and Chemokine Signaling, Lymphoid Compartment
GBP1-mRNA	1.07	0.27	0.543	1.6	0.000263	0.00578	lm.nb	NM_002053.2:1838	Interferon Signaling
BBC3-mRNA	0.786	0.2	0.395	1.18	0.00029	0.00585	lm.nb	NM_014417.4:1310	Apoptosis, Cytotoxicity
CD74-mRNA	1.08	0.277	0.535	1.62	0.000334	0.00609	lm.nb	NM_001025159.2:1161	Antigen Presentation
CD96-mRNA	1.41	0.364	0.698	2.12	0.000348	0.00609	lm.nb	NM_005816.4:1355	Lymphoid Compartment
CTSS-mRNA	1.35	0.348	0.665	2.03	0.00036	0.00609	lm.nb	NM_004079.3:685	Antigen Presentation, Matrix Remodeling and Metastasis
IRF2-mRNA	0.582	0.149	0.29	0.874	0.000322	0.00609	lm.nb	NM_002199.3:1624	Interferon Signaling
IRF4-mRNA	1.81	0.469	0.896	2.73	0.000356	0.00609	lm.nb	NM_002460.1:325	Cytotoxicity, Interferon Signaling, Lymphoid Compartment
ITGAX-mRNA	1.36	0.352	0.669	2.05	0.000365	0.00609	lm.nb	NM_000887.4:561	Immune Cell Adhesion and Migration, Matrix Remodeling and Metastasis, Myeloid Compartment
PSMB9-mRNA	1.15	0.295	0.573	1.73	0.000323	0.00609	lm.nb	NM_002800.4:394	Antigen Presentation, Apoptosis, Cell Proliferation, Costimulatory Signaling, Hedgehog Signaling, NF-kappaB Signaling
MMP9-mRNA	1.82	0.475	0.895	2.75	0.000384	0.00627	lm.nb	NM_004994.2:2011	Angiogenesis, Immune Cell Adhesion and Migration, Matrix Remodeling and Metastasis
IL10RA-mRNA	1.25	0.327	0.612	1.89	0.000397	0.00633	lm.nb	NM_001558.2:150	Cytokine and Chemokine Signaling, JAK-STAT Signaling
P2RY13-mRNA	1.33	0.348	0.643	2.01	0.000433	0.00674	lm.nb	NM_023914.2:2350	Myeloid Compartment
GZMK-mRNA	1.5	0.399	0.723	2.29	0.000481	0.00733	lm.nb	NM_002104.2:634	Cytotoxicity, Lymphoid Compartment
HLA-DPA1-mRNA	1.24	0.332	0.588	1.89	0.000546	0.00813	lm.nb	NM_033554.2:857	Antigen Presentation, Costimulatory Signaling, Immune Cell Adhesion and Migration, Interferon Signaling
CSF2RB-mRNA	1.3	0.35	0.612	1.99	0.000594	0.00865	Wald	NM_000395.2:1547	Cytokine and Chemokine Signaling, JAK-STAT Signaling
IL32-mRNA	1.13	0.308	0.528	1.74	0.000642	0.00917	lm.nb	NM_004221.4:358	Cytokine and Chemokine Signaling
SPRY4-mRNA	-1.02	0.278	-1.56	-0.472	0.000681	0.00952	lm.nb	NM_030964.3:1900	Cytotoxicity
C1QB-mRNA	1.07	0.294	0.495	1.65	0.000707	0.00968	lm.nb	NM_000491.3:816
MB21D1-mRNA	0.825	0.227	0.379	1.27	0.000745	0.00982	lm.nb	NM_138441.2:1198
MS4A6A-mRNA	1.4	0.385	0.641	2.15	0.000745	0.00982	lm.nb	NM_152852.2:146
CYBB-mRNA	1.03	0.287	0.471	1.6	0.000804	0.00984	lm.nb	NM_000397.3:1034	Antigen Presentation, Hypoxia, Immune Cell Adhesion and Migration, Myeloid Compartment
HCK-mRNA	0.97	0.269	0.444	1.5	0.000774	0.00984	lm.nb	NM_001172129.1:325	Cytokine and Chemokine Signaling, Myeloid Compartment
STAT4-mRNA	1.26	0.35	0.577	1.95	0.000798	0.00984	Wald	NM_001243835.1:808	Costimulatory Signaling, JAK-STAT Signaling
TIGIT-mRNA	1.7	0.47	0.775	2.62	0.000795	0.00984	Wald	NM_173799.2:1968	Costimulatory Signaling, Immune Cell Adhesion and Migration, Lymphoid Compartment
APOL6-mRNA	0.835	0.233	0.379	1.29	0.000824	0.00991	lm.nb	NM_030641.3:289
CD3D-mRNA	1.56	0.435	0.706	2.41	0.000843	0.00995	lm.nb	NM_000732.4:127	Costimulatory Signaling, Lymphoid Compartment
GIMAP4-mRNA	0.899	0.252	0.405	1.39	0.000879	0.01	lm.nb	NM_018326.2:315
TLR4-mRNA	0.933	0.261	0.421	1.45	0.000872	0.01	lm.nb	NR_024168.1:2575	Apoptosis, Hypoxia, Myeloid Compartment, PI3K-Akt
CD80-mRNA	1.38	0.387	0.621	2.14	0.000911	0.0102	Wald	NM_005191.3:674	Costimulatory Signaling, Immune Cell Adhesion and Migration, Lymphoid Compartment
C1QA-mRNA	0.992	0.28	0.442	1.54	0.000967	0.0107	lm.nb	NM_015991.3:636
TRAF1-mRNA	0.81	0.231	0.356	1.26	0.00108	0.0117	lm.nb	NM_001190945.1:712
HLA-DMA-mRNA	0.968	0.278	0.422	1.51	0.00115	0.0123	lm.nb	NM_006120.3:396	Antigen Presentation, Immune Cell Adhesion and Migration
LAIR1-mRNA	1.2	0.346	0.52	1.88	0.0012	0.0127	lm.nb	NM_001289023.2:864
ITGA4-mRNA	0.917	0.267	0.393	1.44	0.00132	0.0137	lm.nb	NM_000885.5:1019	Immune Cell Adhesion and Migration, Matrix Remodeling and Metastasis, PI3K-Akt
CD38-mRNA	1.56	0.457	0.667	2.46	0.00136	0.014	lm.nb	NM_001775.2:280	Lymphoid Compartment
SIRPB2-mRNA	1.74	0.511	0.741	2.74	0.00142	0.0143	Wald	NM_001134836.1:600	Myeloid Compartment
HLA-DPB1-mRNA	1.2	0.355	0.506	1.9	0.00151	0.0149	lm.nb	NM_002121.5:987	Antigen Presentation, Costimulatory Signaling, Immune Cell Adhesion and Migration, Interferon Signaling
SNCA-mRNA	1.21	0.358	0.506	1.91	0.00156	0.0152	lm.nb	NM_001146055.1:480
CCR2-mRNA	1.39	0.414	0.578	2.2	0.00165	0.0157	Wald	NM_001123041.2:438	Cytokine and Chemokine Signaling
LY96-mRNA	1.13	0.338	0.472	1.8	0.00163	0.0157	lm.nb	NM_001195797.1:135	Apoptosis, Myeloid Compartment
ITGB2-mRNA	1.04	0.312	0.429	1.65	0.00174	0.0158	lm.nb	NM_000211.3:1412	Immune Cell Adhesion and Migration, Matrix Remodeling and Metastasis
JAK3-mRNA	0.745	0.224	0.307	1.18	0.00175	0.0158	lm.nb	NM_000215.2:1715	Cytokine and Chemokine Signaling, Cytotoxicity, JAK-STAT Signaling, PI3K-Akt
MICB-mRNA	1	0.301	0.411	1.59	0.00178	0.0158	lm.nb	NM_005931.3:1387
NKG7-mRNA	1.15	0.346	0.475	1.83	0.00174	0.0158	lm.nb	NM_005601.3:633
TBXAS1-mRNA	1.01	0.304	0.417	1.61	0.00177	0.0158	lm.nb	NM_001061.4:709
CD45RB-mRNA	1.18	0.364	0.468	1.89	0.00227	0.0196	Wald	ENST00000367367.1:131
CD68-mRNA	1.11	0.341	0.438	1.78	0.00226	0.0196	lm.nb	NM_001251.2:1140
CCR5-mRNA	1.29	0.4	0.508	2.08	0.00234	0.02	lm.nb	NM_000579.3:366	Antigen Presentation, Cytokine and Chemokine Signaling
IRF8-mRNA	1.15	0.358	0.449	1.85	0.00244	0.0205	lm.nb	NM_002163.2:1245	Antigen Presentation, Interferon Signaling
SOCS1-mRNA	0.669	0.208	0.261	1.08	0.00245	0.0205	lm.nb	NM_003745.1:1022	Antigen Presentation, Interferon Signaling, JAK-STAT Signaling
GIMAP6-mRNA	0.935	0.292	0.363	1.51	0.00251	0.0207	lm.nb	NR_024115.1:2175
PDGFA-mRNA	-1.01	0.316	-1.63	-0.391	0.00256	0.0209	lm.nb	NM_033023.4:2390	MAPK, Matrix Remodeling and Metastasis, PI3K-Akt
CASP1-mRNA	0.908	0.285	0.349	1.47	0.00268	0.0216	lm.nb	NM_001223.4:1050	Apoptosis
CXCL10-mRNA	1.54	0.485	0.59	2.49	0.00273	0.0216	lm.nb	NM_001565.3:122	Cytokine and Chemokine Signaling, Lymphoid Compartment
KLRK1-mRNA	1.33	0.418	0.507	2.14	0.00274	0.0216	lm.nb	NM_007360.3:522	Cytotoxicity, Lymphoid Compartment
PDCD1LG2-mRNA	1.28	0.404	0.49	2.08	0.00278	0.0217	Wald	NM_025239.3:235	Costimulatory Signaling, Immune Cell Adhesion and Migration
HLA-DRA-mRNA	1.14	0.361	0.435	1.85	0.00283	0.0218	lm.nb	NM_019111.3:335	Antigen Presentation, Costimulatory Signaling, Immune Cell Adhesion and Migration, Interferon Signaling
PRF1-mRNA	1.91	0.605	0.727	3.1	0.00287	0.0218	Wald	NM_001083116.1:631	Cytotoxicity, Lymphoid Compartment
GZMA-mRNA	1.38	0.438	0.52	2.24	0.00294	0.0219	lm.nb	NM_006144.3:215	Cytotoxicity, Lymphoid Compartment
MFNG-mRNA	0.669	0.212	0.253	1.09	0.00291	0.0219	lm.nb	NM_002405.3:1768	Notch Signaling
FGFR1-mRNA	-0.917	0.292	-1.49	-0.344	0.00304	0.0222	lm.nb	NM_001174064.1:1756	Angiogenesis, MAPK, Metabolic Stress, PI3K-Akt
IRF1-mRNA	0.75	0.239	0.282	1.22	0.00302	0.0222	lm.nb	NM_002198.2:557	Cytotoxicity, Interferon Signaling
TNKS-mRNA	-0.431	0.138	-0.702	-0.161	0.00312	0.0225	lm.nb	NM_003747.2:1948	DNA Damage Repair
TAP1-mRNA	0.848	0.273	0.312	1.38	0.00335	0.0239	lm.nb	NM_000593.5:1000	Antigen Presentation
WNT4-mRNA	-1.39	0.449	-2.27	-0.509	0.00347	0.0245	Wald	NM_030761.4:2935	Hedgehog Signaling, Wnt Signaling
IL7R-mRNA	1.55	0.503	0.565	2.54	0.00352	0.0246	lm.nb	NM_002185.3:1355	Cytokine and Chemokine Signaling, JAK-STAT Signaling, PI3K-Akt
COL11A2-mRNA	-1.8	0.586	-2.95	-0.655	0.00362	0.0251	Wald	NM_001163771.1:516	Matrix Remodeling and Metastasis
IFI16-mRNA	0.663	0.218	0.236	1.09	0.00394	0.027	lm.nb	NM_001206567.1:2351	Cytotoxicity, Interferon Signaling
CMKLR1-mRNA	0.965	0.319	0.34	1.59	0.00412	0.0277	lm.nb	NM_004072.2:762
GBP2-mRNA	0.83	0.274	0.293	1.37	0.00412	0.0277	lm.nb	NM_004120.4:1744	Interferon Signaling
LGALS9-mRNA	0.884	0.294	0.308	1.46	0.00434	0.0288	lm.nb	NM_002308.3:1206
CDH2-mRNA	-1.23	0.409	-2.03	-0.426	0.00441	0.029	lm.nb	NM_001792.3:3067	Immune Cell Adhesion and Migration
KLRB1-mRNA	1.41	0.471	0.491	2.34	0.00444	0.029	Wald	NM_002258.2:85	Cytotoxicity, Lymphoid Compartment
HAVCR2-mRNA	1.06	0.355	0.361	1.75	0.00472	0.0303	lm.nb	NM_032782.3:955	Costimulatory Signaling
PTPRC-mRNA	1.18	0.399	0.403	1.97	0.00482	0.0303	lm.nb	NM_080921.3:99	Costimulatory Signaling, Immune Cell Adhesion and Migration
TLR2-mRNA	0.977	0.329	0.332	1.62	0.00482	0.0303	lm.nb	NM_001318787.1:484	Myeloid Compartment, PI3K-Akt
TREM2-mRNA	1.06	0.356	0.361	1.76	0.00476	0.0303	lm.nb	NM_018965.3:848	Myeloid Compartment
CD19-mRNA	1.13	0.381	0.383	1.88	0.00493	0.0307	Wald	NM_001770.4:1770	Lymphoid Compartment, PI3K-Akt
CD5-mRNA	1.93	0.652	0.648	3.2	0.00508	0.0311	Wald	NM_001346456.1:1526	Lymphoid Compartment
HLA-DOA-mRNA	1.09	0.37	0.365	1.82	0.00513	0.0311	lm.nb	NM_002119.3:3075	Antigen Presentation, Immune Cell Adhesion and Migration
MS4A4A-mRNA	0.886	0.301	0.297	1.48	0.00513	0.0311	lm.nb	NM_001243266.1:692
TNFSF12-mRNA	0.639	0.218	0.211	1.07	0.00537	0.0321	lm.nb	NM_003809.2:339	NF-kappaB Signaling
WNT5A-mRNA	-0.884	0.302	-1.48	-0.292	0.00539	0.0321	lm.nb	NM_003392.3:987	Hedgehog Signaling, Wnt Signaling
PSMB8-mRNA	0.693	0.238	0.226	1.16	0.00569	0.0336	lm.nb	NM_004159.4:1080	Antigen Presentation, Apoptosis, Cell Proliferation, Costimulatory Signaling, Hedgehog Signaling, Interferon Signaling, NF-kappaB Signaling
CCL4-mRNA	1.17	0.402	0.377	1.95	0.00586	0.0341	lm.nb	NM_002984.2:35	Antigen Presentation, Cytokine and Chemokine Signaling, Myeloid Compartment
GNLY-mRNA	1.25	0.431	0.403	2.09	0.00587	0.0341	lm.nb	NM_012483.3:540	Cytotoxicity, Lymphoid Compartment
FPR3-mRNA	1.12	0.39	0.356	1.88	0.00623	0.0356	lm.nb	NM_002030.4:733	Myeloid Compartment
SIGLEC1-mRNA	0.927	0.323	0.295	1.56	0.00622	0.0356	lm.nb	NM_023068.3:4559	Immune Cell Adhesion and Migration
CLEC7A-mRNA	1.21	0.422	0.382	2.04	0.0064	0.0359	lm.nb	NM_197954.2:55	Immune Cell Adhesion and Migration, Myeloid Compartment
CTLA4-mRNA	1.37	0.477	0.433	2.3	0.00636	0.0359	Wald	NM_001037631.2:392	Costimulatory Signaling, Immune Cell Adhesion and Migration, Lymphoid Compartment
B2M-mRNA	0.665	0.233	0.207	1.12	0.00665	0.037	lm.nb	NM_004048.2:573	Antigen Presentation, Interferon Signaling
PSMB10-mRNA	0.739	0.261	0.227	1.25	0.00698	0.0385	lm.nb	NM_002801.3:249	Antigen Presentation, Apoptosis, Cell Proliferation, Costimulatory Signaling, Hedgehog Signaling, NF-kappaB Signaling
CD40-mRNA	0.759	0.269	0.232	1.29	0.00716	0.039	lm.nb	NM_001250.5:166	Costimulatory Signaling, Immune Cell Adhesion and Migration, Lymphoid Compartment, NF-kappaB Signaling
FOXP3-mRNA	1.75	0.62	0.535	2.97	0.00717	0.039	Wald	NM_014009.3:1230
IL16-mRNA	0.88	0.314	0.266	1.5	0.00741	0.04	lm.nb	NM_004513.4:1262	Cytokine and Chemokine Signaling
TNFRSF9-mRNA	1.21	0.435	0.358	2.06	0.00798	0.0427	Wald	NM_001561.5:567
CLEC5A-mRNA	1.05	0.38	0.306	1.8	0.0083	0.0431	lm.nb	NM_013252.2:615	Immune Cell Adhesion and Migration, Myeloid Compartment
FCGR1A-mRNA	0.928	0.336	0.27	1.59	0.00828	0.0431	lm.nb	NM_000566.3:561	Antigen Presentation, Interferon Signaling, Myeloid Compartment
HLA-F-mRNA	0.897	0.325	0.26	1.53	0.00841	0.0431	lm.nb	NM_001098479.1:285	Antigen Presentation, Immune Cell Adhesion and Migration, Interferon Signaling
LAMA1-mRNA	-1.18	0.426	-2.02	-0.346	0.00812	0.0431	lm.nb	NM_005559.3:9002	Matrix Remodeling and Metastasis, PI3K-Akt
NF1-mRNA	0.531	0.192	0.154	0.908	0.00843	0.0431	lm.nb	NM_000267.3:1260	MAPK
ZAP70-mRNA	1.75	0.633	0.513	2.99	0.00823	0.0431	Wald	NM_001079.3:1175	Costimulatory Signaling, Lymphoid Compartment, MAPK
CD86-mRNA	1.01	0.367	0.29	1.73	0.00858	0.0432	lm.nb	NM_001206924.1:1685	Costimulatory Signaling, Immune Cell Adhesion and Migration, Lymphoid Compartment
PECAM1-mRNA	0.696	0.253	0.201	1.19	0.00851	0.0432	lm.nb	NM_000442.4:2492	Immune Cell Adhesion and Migration, Matrix Remodeling and Metastasis
TLR7-mRNA	1.62	0.588	0.465	2.77	0.00866	0.0433	Wald	NM_016562.3:4120
PRDM1-mRNA	0.89	0.325	0.254	1.53	0.00882	0.0438	lm.nb	NM_182907.1:310
DTX4-mRNA	-0.823	0.302	-1.42	-0.23	0.00931	0.0456	lm.nb	NM_015177.1:4820	Notch Signaling
TAPBPL-mRNA	0.524	0.193	0.146	0.901	0.00933	0.0456	lm.nb	NM_018009.4:1425
HLA-DMB-mRNA	0.698	0.257	0.193	1.2	0.00955	0.0464	lm.nb	NM_002118.3:20	Antigen Presentation, Immune Cell Adhesion and Migration
CCL3/L1-mRNA	1.13	0.419	0.312	1.95	0.00966	0.0466	lm.nb	NM_021006.5:411	Cytokine and Chemokine Signaling
IL6R-mRNA	0.717	0.266	0.196	1.24	0.00987	0.0473	lm.nb	NM_000565.3:846	Cytokine and Chemokine Signaling, Hypoxia, JAK-STAT Signaling, PI3K-Akt
JAK2-mRNA	0.602	0.224	0.163	1.04	0.01	0.0478	lm.nb	NM_004972.2:455	Cytokine and Chemokine Signaling, Cytotoxicity, Epigenetic Regulation, Interferon Signaling, JAK-STAT Signaling, Lymphoid Compartment, PI3K-Akt
TNFSF13-mRNA	0.683	0.255	0.184	1.18	0.0103	0.0485	lm.nb	NM_003808.3:810	NF-kappaB Signaling
TNFRSF14-mRNA	0.746	0.279	0.2	1.29	0.0104	0.0488	lm.nb	NM_003820.3:503	Costimulatory Signaling, NF-kappaB Signaling
GLUL-mRNA	0.514	0.192	0.137	0.891	0.0105	0.049	lm.nb	NM_002065.6:1485
IL6-mRNA	-1.44	0.542	-2.5	-0.378	0.0109	0.0506	lm.nb	NM_000600.3:484	Cytokine and Chemokine Signaling, Hypoxia, JAK-STAT Signaling, Metabolic Stress, PI3K-Akt
SH2D1A-mRNA	1.21	0.457	0.317	2.11	0.0111	0.051	Wald	NM_001114937.2:418
CXCL16-mRNA	0.82	0.31	0.212	1.43	0.0113	0.0514	lm.nb	NM_001100812.1:743	Cytokine and Chemokine Signaling, Lymphoid Compartment
FCGR2A-mRNA	0.888	0.336	0.23	1.55	0.0113	0.0514	lm.nb	NM_021642.3:60
NFKB1-mRNA	0.422	0.16	0.108	0.735	0.0115	0.0518	lm.nb	NM_003998.3:2920	Costimulatory Signaling, Cytokine and Chemokine Signaling, Hypoxia, MAPK, Metabolic Stress, NF-kappaB Signaling, PI3K-Akt
NECTIN1-mRNA	-0.666	0.253	-1.16	-0.169	0.0118	0.0527	lm.nb	NM_002855.4:357	Immune Cell Adhesion and Migration
LILRB4-mRNA	0.988	0.378	0.247	1.73	0.0122	0.0543	lm.nb	NM_001278426.3:591
CCR7-mRNA	1.67	0.639	0.415	2.92	0.0124	0.0546	loglinear	NM_001838.2:1610
CD247-mRNA	1.23	0.47	0.304	2.15	0.0125	0.0547	Wald	NM_198053.2:329	Costimulatory Signaling
IL18-mRNA	0.963	0.37	0.238	1.69	0.0125	0.0547	lm.nb	NM_001243211.1:392	Costimulatory Signaling, Cytokine and Chemokine Signaling
SREBF1-mRNA	0.524	0.202	0.128	0.921	0.0129	0.0561	lm.nb	NM_001005291.1:1392
SAMSN1-mRNA	1.06	0.412	0.254	1.87	0.0134	0.0576	lm.nb	NM_001256370.1:1094
FCGR2B-mRNA	1.06	0.412	0.251	1.87	0.0136	0.0584	lm.nb	NM_001002273.1:870
WNT2B-mRNA	-1.1	0.431	-1.95	-0.258	0.014	0.0596	lm.nb	NM_001291880.1:1169	Hedgehog Signaling, Wnt Signaling
GPSM3-mRNA	0.715	0.281	0.163	1.27	0.0147	0.0617	lm.nb	NM_001276501.1:915
MRC1-mRNA	0.994	0.391	0.228	1.76	0.0146	0.0617	lm.nb	NM_002438.2:525	Antigen Presentation, Myeloid Compartment
CD163-mRNA	0.793	0.315	0.176	1.41	0.0154	0.064	lm.nb	NM_203416.2:1784
NOD2-mRNA	0.889	0.352	0.198	1.58	0.0153	0.064	lm.nb	NM_022162.1:4080
IFIH1-mRNA	0.777	0.309	0.171	1.38	0.0157	0.0649	lm.nb	NM_022168.3:3250	Cytotoxicity, Interferon Signaling
ANGPTL4-mRNA	-1.18	0.473	-2.11	-0.253	0.0164	0.0666	lm.nb	NM_001039667.2:1088	Angiogenesis
GLUD1-mRNA	0.321	0.129	0.0682	0.574	0.0167	0.0666	lm.nb	NM_005271.2:2680
HLA-DOB-mRNA	0.952	0.382	0.204	1.7	0.0166	0.0666	Wald	NM_002120.3:124	Antigen Presentation, Immune Cell Adhesion and Migration, Lymphoid Compartment
LILRB2-mRNA	0.897	0.36	0.19	1.6	0.0167	0.0666	lm.nb	NM_001278405.1:256	Costimulatory Signaling, Myeloid Compartment
PIK3CD-mRNA	0.621	0.249	0.133	1.11	0.0164	0.0666	lm.nb	NM_001350234.1:664	Autophagy, Cytokine and Chemokine Signaling, Hypoxia, Immune Cell Adhesion and Migration, JAK-STAT Signaling, MAPK, Metabolic Stress, PI3K-Akt
TNFAIP3-mRNA	0.876	0.351	0.188	1.56	0.0163	0.0666	lm.nb	NM_001270508.1:3240
CSF1R-mRNA	0.695	0.28	0.147	1.24	0.0168	0.0667	lm.nb	NM_005211.3:958	Cytokine and Chemokine Signaling, MAPK, Myeloid Compartment, PI3K-Akt
TYMP-mRNA	0.824	0.334	0.169	1.48	0.0176	0.0694	lm.nb	NM_001113755.2:645	Angiogenesis
CDKN1A-mRNA	0.556	0.226	0.113	0.999	0.0179	0.0699	lm.nb	NM_000389.2:1975	Cell Proliferation, Hypoxia, JAK-STAT Signaling, Metabolic Stress, Myeloid Compartment, PI3K-Akt
RIPK2-mRNA	0.532	0.219	0.104	0.96	0.019	0.0734	lm.nb	NM_003821.5:1306	Costimulatory Signaling
SELL-mRNA	1.39	0.569	0.271	2.5	0.0191	0.0734	Wald	NM_000655.4:1872	Immune Cell Adhesion and Migration
STAT1-mRNA	0.531	0.218	0.104	0.958	0.0189	0.0734	lm.nb	NM_007315.3:239	Cytokine and Chemokine Signaling, Cytotoxicity, Interferon Signaling, JAK-STAT Signaling, Lymphoid Compartment
ICAM1-mRNA	0.8	0.329	0.155	1.44	0.0193	0.0737	lm.nb	NM_000201.2:2253	Immune Cell Adhesion and Migration, Interferon Signaling, Matrix Remodeling and Metastasis
MAP3K7-mRNA	-0.289	0.119	-0.522	-0.0554	0.0195	0.0741	lm.nb	NM_003188.3:1178	Autophagy, Costimulatory Signaling, MAPK, Wnt Signaling
CCL2-mRNA	0.644	0.268	0.118	1.17	0.0207	0.0783	lm.nb	NM_002982.3:303	Cytokine and Chemokine Signaling, Myeloid Compartment
HLA-B-mRNA	0.699	0.294	0.122	1.28	0.022	0.0828	lm.nb	NM_005514.6:1247	Antigen Presentation, Immune Cell Adhesion and Migration, Interferon Signaling
CSF1-mRNA	0.671	0.284	0.115	1.23	0.0225	0.0841	lm.nb	NM_000757.5:251	Cytokine and Chemokine Signaling, MAPK, Myeloid Compartment, PI3K-Akt
HLA-E-mRNA	0.511	0.217	0.0866	0.936	0.0228	0.0844	lm.nb	NM_005516.5:1287	Antigen Presentation, Immune Cell Adhesion and Migration, Interferon Signaling
TLR3-mRNA	0.466	0.197	0.079	0.853	0.0228	0.0844	lm.nb	NM_003265.2:37	Apoptosis
NFAM1-mRNA	1.49	0.632	0.248	2.72	0.0233	0.0856	Wald	NM_145912.5:5290	Myeloid Compartment
CCL19-mRNA	1.71	0.729	0.283	3.14	0.0234	0.0859	loglinear	NM_006274.2:133	Cytokine and Chemokine Signaling
IFNGR1-mRNA	0.446	0.192	0.0689	0.822	0.0251	0.0916	lm.nb	NM_000416.2:1025	Hypoxia, Interferon Signaling, JAK-STAT Signaling
HK1-mRNA	-0.287	0.124	-0.529	-0.0439	0.0254	0.092	lm.nb	NM_000188.2:3355	Hypoxia, Metabolic Stress
NDUFA4L2-mRNA	-0.718	0.313	-1.33	-0.105	0.0265	0.0956	lm.nb	NM_020142.3:563
ICAM2-mRNA	0.836	0.364	0.122	1.55	0.0267	0.0959	Wald	NM_000873.3:415	Immune Cell Adhesion and Migration, Matrix Remodeling and Metastasis
CCL21-mRNA	1.29	0.57	0.172	2.41	0.0287	0.102	lm.nb	NM_002989.2:155	Cytokine and Chemokine Signaling
MYD88-mRNA	0.39	0.174	0.0485	0.732	0.0303	0.107	lm.nb	NM_002468.3:2145
TNFSF8-mRNA	1.18	0.526	0.149	2.21	0.0301	0.107	Wald	NM_001244.3:399
KLRD1-mRNA	0.992	0.445	0.12	1.86	0.031	0.109	Wald	NM_002262.3:393	Antigen Presentation, Cytotoxicity, Lymphoid Compartment
CCR4-mRNA	1.19	0.538	0.138	2.25	0.0319	0.112	Wald	NM_005508.4:672	Cytokine and Chemokine Signaling, Lymphoid Compartment
CLECL1-mRNA	0.977	0.443	0.11	1.84	0.0326	0.113	Wald	NM_172004.3:357	Immune Cell Adhesion and Migration
CD14-mRNA	0.592	0.269	0.0647	1.12	0.0331	0.114	lm.nb	NM_001174105.1:1020	Apoptosis, MAPK, Myeloid Compartment
IFIT3-mRNA	0.776	0.356	0.0777	1.47	0.0348	0.12	lm.nb	NM_001031683.3:712	Cytotoxicity, Interferon Signaling
OASL-mRNA	1	0.461	0.0986	1.91	0.0351	0.12	lm.nb	NM_003733.2:1570	Interferon Signaling
CASP3-mRNA	0.303	0.14	0.029	0.576	0.0356	0.121	lm.nb	NM_032991.2:1002	Apoptosis, MAPK, Matrix Remodeling and Metastasis
ID4-mRNA	-0.687	0.319	-1.31	-0.0606	0.0371	0.126	lm.nb	NM_001546.3:2048	TGF-beta Signaling
IRF5-mRNA	0.522	0.244	0.0442	1	0.0378	0.128	lm.nb	NM_002200.3:1845	Interferon Signaling
LTB-mRNA	1.18	0.55	0.0972	2.25	0.0382	0.128	lm.nb	NM_002341.1:330	NF-kappaB Signaling
CD44-mRNA	-1.05	0.492	-2.01	-0.081	0.0393	0.131	lm.nb	NM_001001392.1:566	Costimulatory Signaling, Interferon Signaling, Matrix Remodeling and Metastasis
TAP2-mRNA	0.546	0.257	0.0428	1.05	0.0391	0.131	lm.nb	NM_018833.2:912	Antigen Presentation
ICAM3-mRNA	0.446	0.211	0.0329	0.858	0.04	0.132	lm.nb	NM_002162.3:1225	Immune Cell Adhesion and Migration, Matrix Remodeling and Metastasis
P4HA1-mRNA	-0.368	0.175	-0.71	-0.0262	0.0406	0.134	lm.nb	NM_000917.3:805
NECTIN2-mRNA	-0.386	0.184	-0.746	-0.0255	0.0416	0.136	lm.nb	NM_001042724.1:1120	Costimulatory Signaling, Immune Cell Adhesion and Migration
TMEM140-mRNA	0.678	0.323	0.0453	1.31	0.0415	0.136	lm.nb	NM_018295.3:377
PPARG-mRNA	0.819	0.391	0.0515	1.59	0.0423	0.137	lm.nb	NM_005037.5:434
IFNGR2-mRNA	0.266	0.128	0.0153	0.517	0.0434	0.14	lm.nb	NM_005534.3:1963	Hypoxia, Interferon Signaling, JAK-STAT Signaling
CD6-mRNA	1.35	0.65	0.0757	2.62	0.0439	0.141	Wald	NM_001254751.1:1722	Immune Cell Adhesion and Migration, Lymphoid Compartment
SAMD9-mRNA	0.593	0.286	0.0321	1.15	0.0441	0.141	lm.nb	NM_017654.3:490
CD7-mRNA	1.39	0.68	0.0613	2.73	0.0465	0.147	Wald	NM_006137.6:440	Lymphoid Compartment
PTGER4-mRNA	0.538	0.262	0.0241	1.05	0.0461	0.147	lm.nb	NM_000958.2:975
VEGFA-mRNA	-0.59	0.289	-1.16	-0.0243	0.0469	0.148	lm.nb	NM_001171623.1:2212	Angiogenesis, Hypoxia, MAPK, Metabolic Stress, PI3K-Akt
ARID1A-mRNA	-0.215	0.106	-0.423	-0.00764	0.0482	0.151	lm.nb	NM_006015.4:1670	Epigenetic Regulation
HIF1A-mRNA	-0.344	0.171	-0.679	-0.00913	0.0502	0.156	lm.nb	NM_181054.2:930	Autophagy, Hypoxia, Metabolic Stress, Notch Signaling
IFI35-mRNA	0.598	0.297	0.0165	1.18	0.05	0.156	lm.nb	NM_005533.4:729	Cytotoxicity, Interferon Signaling
IRF7-mRNA	0.571	0.284	0.0144	1.13	0.0505	0.157	lm.nb	NM_004029.2:1705	Interferon Signaling
ADORA2B-mRNA	0.786	0.394	0.0145	1.56	0.0522	0.16	Wald	NM_000676.2:1400
BMP2-mRNA	-1.03	0.515	-2.04	-0.0186	0.0521	0.16	lm.nb	NM_001200.3:1193	Hedgehog Signaling, Matrix Remodeling and Metastasis, TGF-beta Signaling
DTX3L-mRNA	0.446	0.224	0.00668	0.885	0.0528	0.162	lm.nb	NM_138287.3:1543	Antigen Presentation, Notch Signaling
ITGAM-mRNA	0.637	0.322	0.00512	1.27	0.0545	0.166	lm.nb	NM_000632.3:1400	Immune Cell Adhesion and Migration, Matrix Remodeling and Metastasis, Myeloid Compartment
FCGR3A/B-mRNA	0.561	0.287	-0.00162	1.12	0.057	0.172	lm.nb	NM_000570.4:255
MX1-mRNA	0.841	0.43	-0.00101	1.68	0.0566	0.172	lm.nb	NM_001144925.2:1369	Cytotoxicity, Interferon Signaling, Lymphoid Compartment
COL4A5-mRNA	-0.636	0.327	-1.28	0.00539	0.0584	0.174	lm.nb	NM_000495.4:1714	Matrix Remodeling and Metastasis, PI3K-Akt
IL2RA-mRNA	0.807	0.415	-0.00616	1.62	0.0583	0.174	Wald	NM_000417.2:1222	Costimulatory Signaling, Cytokine and Chemokine Signaling, JAK-STAT Signaling, PI3K-Akt
STAT3-mRNA	0.333	0.171	-0.00213	0.668	0.0579	0.174	lm.nb	NM_003150.3:2936	Cytokine and Chemokine Signaling, Hypoxia, JAK-STAT Signaling, Metabolic Stress
A2M-mRNA	0.51	0.264	-0.00679	1.03	0.0595	0.177	lm.nb	NM_000014.4:1685	Matrix Remodeling and Metastasis
AKT1-mRNA	-0.262	0.136	-0.529	0.00497	0.0609	0.179	lm.nb	NM_005163.2:2207	Apoptosis, Autophagy, Costimulatory Signaling, Cytokine and Chemokine Signaling, Hypoxia, JAK-STAT Signaling, MAPK, Metabolic Stress, PI3K-Akt
ARNT2-mRNA	-0.522	0.272	-1.05	0.0106	0.0612	0.179	lm.nb	NM_014862.3:1133
BCAT1-mRNA	-0.819	0.426	-1.65	0.0166	0.0612	0.179	lm.nb	NM_005504.6:1060
IL12RB2-mRNA	0.934	0.489	-0.0237	1.89	0.0626	0.183	Wald	NM_001319233.1:880	Cytokine and Chemokine Signaling, Cytotoxicity, JAK-STAT Signaling, Lymphoid Compartment
DUSP1-mRNA	0.75	0.394	-0.0235	1.52	0.064	0.186	lm.nb	NM_004417.3:1428	MAPK
CCND1-mRNA	-0.724	0.385	-1.48	0.0313	0.0669	0.193	lm.nb	NM_053056.2:857	Cell Proliferation, Epigenetic Regulation, JAK-STAT Signaling, Notch Signaling, PI3K-Akt, Wnt Signaling
OAS3-mRNA	0.677	0.361	-0.0301	1.38	0.0672	0.193	lm.nb	NM_006187.3:2354	Cytotoxicity, Interferon Signaling
CDKN2A-mRNA	0.731	0.39	-0.0345	1.5	0.0679	0.194	lm.nb	NM_000077.4:1052	Cell Proliferation, Metabolic Stress
MERTK-mRNA	0.455	0.243	-0.0215	0.931	0.0679	0.194	lm.nb	NM_006343.2:665
CCND2-mRNA	-0.895	0.48	-1.84	0.0456	0.0689	0.196	lm.nb	NM_001759.2:5825	Angiogenesis, Cell Proliferation, JAK-STAT Signaling, PI3K-Akt, Wnt Signaling
ITGAE-mRNA	0.309	0.166	-0.0169	0.634	0.0698	0.197	lm.nb	NM_002208.4:3647	Immune Cell Adhesion and Migration, Matrix Remodeling and Metastasis
OAS2-mRNA	0.678	0.364	-0.0364	1.39	0.0696	0.197	lm.nb	NM_016817.2:380	Cytotoxicity, Interferon Signaling
CXCL11-mRNA	1.05	0.567	-0.0624	2.16	0.071	0.198	lm.nb	NM_005409.4:333	Cytokine and Chemokine Signaling, Lymphoid Compartment
ITGB3-mRNA	-0.763	0.413	-1.57	0.0456	0.0711	0.198	lm.nb	NM_000212.2:4485	Immune Cell Adhesion and Migration, Matrix Remodeling and Metastasis, PI3K-Akt
PC-mRNA	0.472	0.255	-0.0281	0.972	0.071	0.198	lm.nb	NM_000920.3:262	Metabolic Stress
CD300A-mRNA	0.704	0.383	-0.0458	1.45	0.0725	0.199	lm.nb	NM_001256841.1:371	Metabolic Stress
GOT2-mRNA	0.359	0.195	-0.0228	0.741	0.0721	0.199	lm.nb	NM_002080.3:674	Metabolic Stress
TGFB1-mRNA	0.449	0.244	-0.0287	0.927	0.0722	0.199	lm.nb	NM_000660.4:1473	MAPK, Matrix Remodeling and Metastasis, TGF-beta Signaling
CD28-mRNA	0.877	0.477	-0.0581	1.81	0.073	0.2	Wald	NM_001243077.1:438	Costimulatory Signaling, Immune Cell Adhesion and Migration, Lymphoid Compartment
DLL1-mRNA	-0.63	0.343	-1.3	0.043	0.0733	0.2	lm.nb	NM_005618.3:1520	Notch Signaling
MXI1-mRNA	-0.395	0.216	-0.818	0.0278	0.0739	0.201	lm.nb	NM_001008541.1:2037
OLR1-mRNA	0.89	0.489	-0.0678	1.85	0.0754	0.204	lm.nb	NM_002543.3:254	Myeloid Compartment
TP53-mRNA	0.507	0.279	-0.0394	1.05	0.0758	0.204	lm.nb	NM_000546.2:1330	Apoptosis, Cell Proliferation, DNA Damage Repair, MAPK, Metabolic Stress, Notch Signaling, PI3K-Akt, Wnt Signaling
LY9-mRNA	0.989	0.544	-0.0779	2.06	0.0762	0.205	Wald	NM_001033667.2:339	Costimulatory Signaling, Lymphoid Compartment
SLC1A5-mRNA	0.361	0.199	-0.0294	0.751	0.0768	0.205	lm.nb	NM_001145144.1:648	Metabolic Stress
SPP1-mRNA	0.625	0.346	-0.0531	1.3	0.0777	0.207	lm.nb	NM_000582.2:760	Costimulatory Signaling, Matrix Remodeling and Metastasis, PI3K-Akt
CD274-mRNA	1.19	0.665	-0.109	2.5	0.0796	0.211	Wald	NM_014143.3:1243	Costimulatory Signaling, Immune Cell Adhesion and Migration, Lymphoid Compartment
OAS1-mRNA	0.695	0.388	-0.0658	1.46	0.0803	0.212	lm.nb	NM_001032409.1:805	Cytotoxicity, Interferon Signaling
TCF7-mRNA	0.396	0.222	-0.039	0.831	0.0813	0.214	lm.nb	NM_201633.2:519
PVRIG-mRNA	0.504	0.286	-0.0553	1.06	0.0843	0.221	lm.nb	NM_024070.3:1390	Costimulatory Signaling
VCAM1-mRNA	0.529	0.302	-0.0621	1.12	0.0864	0.226	lm.nb	NM_001078.3:2535	Immune Cell Adhesion and Migration, Interferon Signaling, Matrix Remodeling and Metastasis
SERPINB5-mRNA	-1.08	0.618	-2.29	0.133	0.0881	0.229	Wald	NM_002639.4:90	Angiogenesis
HELLS-mRNA	0.449	0.258	-0.0577	0.955	0.0894	0.231	lm.nb	NM_001289067.1:191	Epigenetic Regulation
HLA-C-mRNA	0.456	0.263	-0.0591	0.971	0.0897	0.231	lm.nb	NM_002117.4:898	Antigen Presentation, Immune Cell Adhesion and Migration, Interferon Signaling
LILRA1-mRNA	1.13	0.651	-0.143	2.41	0.089	0.231	Wald	NM_001278318.1:486
CASP8-mRNA	0.437	0.254	-0.061	0.936	0.0925	0.237	lm.nb	NM_001228.4:762	Apoptosis
LAMC2-mRNA	0.635	0.373	-0.0966	1.37	0.096	0.245	lm.nb	NM_005562.2:1027	Matrix Remodeling and Metastasis, PI3K-Akt
TNFRSF1B-mRNA	0.503	0.296	-0.0777	1.08	0.0967	0.246	lm.nb	NM_001066.2:596	NF-kappaB Signaling
CCNA1-mRNA	0.826	0.491	-0.136	1.79	0.0996	0.253	lm.nb	NM_001111045.1:892	Cell Proliferation, DNA Damage Repair, Metabolic Stress
MICA-mRNA	0.318	0.189	-0.053	0.688	0.1	0.253	lm.nb	NM_000247.1:550
FCN1-mRNA	0.706	0.422	-0.12	1.53	0.101	0.254	lm.nb	NM_002003.4:969	Myeloid Compartment
WNT7B-mRNA	0.952	0.568	-0.161	2.06	0.101	0.254	Wald	NM_058238.2:1874	Hedgehog Signaling, Wnt Signaling
NID2-mRNA	-0.477	0.286	-1.04	0.0831	0.102	0.255	lm.nb	NM_007361.3:1995	Matrix Remodeling and Metastasis
CTSW-mRNA	0.742	0.446	-0.131	1.62	0.103	0.256	Wald	NM_001335.3:1075	Antigen Presentation
DPP4-mRNA	0.842	0.506	-0.15	1.83	0.103	0.256	lm.nb	NM_001935.3:1861	Costimulatory Signaling, Lymphoid Compartment
GMIP-mRNA	0.579	0.349	-0.106	1.26	0.105	0.256	Wald	NM_001288998.1:1706
IL33-mRNA	-0.682	0.41	-1.49	0.122	0.103	0.256	lm.nb	NM_033439.3:1842	Cytokine and Chemokine Signaling
PRKX-mRNA	0.75	0.452	-0.136	1.64	0.104	0.256	Wald	NM_005044.4:462	Hedgehog Signaling
TNFRSF11A-mRNA	0.551	0.332	-0.0989	1.2	0.104	0.256	lm.nb	NM_001270949.1:1940	NF-kappaB Signaling
TNFRSF10C-mRNA	0.663	0.401	-0.123	1.45	0.106	0.258	Wald	NM_003841.3:682
BAD-mRNA	-0.246	0.149	-0.539	0.0473	0.107	0.259	lm.nb	NM_004322.3:963	Apoptosis, Autophagy, MAPK, PI3K-Akt
TLR1-mRNA	0.636	0.386	-0.122	1.39	0.107	0.259	lm.nb	NM_003263.3:696	Myeloid Compartment
TPSAB1/B2-mRNA	0.949	0.577	-0.182	2.08	0.107	0.259	lm.nb	NM_003294.3:556
SIRT1-mRNA	-0.241	0.148	-0.532	0.0496	0.111	0.267	lm.nb	NM_012238.4:840
DDB2-mRNA	0.391	0.242	-0.0843	0.865	0.114	0.269	lm.nb	NM_000107.2:1556	DNA Damage Repair
MS4A1-mRNA	0.936	0.579	-0.198	2.07	0.113	0.269	Wald	NM_021950.3:161	Lymphoid Compartment
MYC-mRNA	0.428	0.265	-0.0913	0.947	0.113	0.269	lm.nb	NM_002467.3:1615	Cell Proliferation, JAK-STAT Signaling, MAPK, Metabolic Stress, Notch Signaling, PI3K-Akt, TGF-beta Signaling, Wnt Signaling
NFKBIA-mRNA	0.382	0.236	-0.0802	0.844	0.112	0.269	lm.nb	NM_020529.2:1361	Costimulatory Signaling, Cytokine and Chemokine Signaling, NF-kappaB Signaling
RELB-mRNA	0.332	0.205	-0.07	0.735	0.113	0.269	lm.nb	NM_006509.3:956	MAPK, NF-kappaB Signaling
VSIR-mRNA	0.424	0.265	-0.0945	0.943	0.116	0.273	lm.nb	NM_022153.1:185
CCL8-mRNA	0.678	0.424	-0.152	1.51	0.117	0.274	lm.nb	NM_005623.2:1012	Cytokine and Chemokine Signaling, Myeloid Compartment
SYK-mRNA	0.378	0.236	-0.0859	0.841	0.117	0.275	lm.nb	NM_003177.5:808	PI3K-Akt
NFATC2-mRNA	0.498	0.314	-0.117	1.11	0.12	0.278	lm.nb	NM_173091.2:1840	Costimulatory Signaling, Wnt Signaling
PPARGC1B-mRNA	0.461	0.291	-0.109	1.03	0.12	0.278	lm.nb	NM_001172699.1:1010
FPR1-mRNA	0.574	0.363	-0.138	1.29	0.121	0.281	lm.nb	NM_002029.3:625	Myeloid Compartment
HES1-mRNA	-0.402	0.255	-0.902	0.098	0.122	0.282	lm.nb	NM_005524.2:860	Notch Signaling
IL11-mRNA	-0.909	0.581	-2.05	0.231	0.125	0.288	Wald	NM_000641.3:1723	Cytokine and Chemokine Signaling, JAK-STAT Signaling, Lymphoid Compartment
ZC3H12A-mRNA	0.438	0.281	-0.113	0.989	0.127	0.29	lm.nb	NM_025079.2:1379
JUN-mRNA	0.388	0.251	-0.105	0.88	0.13	0.297	lm.nb	NM_002228.3:140
TRIM21-mRNA	0.336	0.219	-0.0926	0.765	0.132	0.299	lm.nb	NM_003141.3:1190	Antigen Presentation, Interferon Signaling
ACVR1C-mRNA	0.653	0.426	-0.182	1.49	0.133	0.301	Wald	NM_145259.2:5168	TGF-beta Signaling
PIAS4-mRNA	-0.189	0.124	-0.432	0.0545	0.135	0.306	lm.nb	NM_015897.2:454	Cell Proliferation, DNA Damage Repair, JAK-STAT Signaling
PARP9-mRNA	0.411	0.271	-0.12	0.941	0.136	0.307	lm.nb	NM_001146103.1:1188
DNMT1-mRNA	0.291	0.192	-0.0857	0.668	0.137	0.308	lm.nb	NM_001130823.2:2500	Epigenetic Regulation
FYN-mRNA	-0.335	0.222	-0.77	0.0999	0.138	0.309	lm.nb	NM_002037.5:2125	Costimulatory Signaling
ISG15-mRNA	0.663	0.441	-0.203	1.53	0.14	0.313	lm.nb	NM_005101.3:305	Cytotoxicity, DNA Damage Repair, Interferon Signaling, Lymphoid Compartment
ZEB2-mRNA	0.399	0.267	-0.124	0.923	0.142	0.316	lm.nb	NM_001171653.1:1879
TCF3-mRNA	-0.255	0.171	-0.591	0.0801	0.143	0.317	lm.nb	NM_003200.3:276
KAT2B-mRNA	0.276	0.186	-0.0883	0.641	0.145	0.319	lm.nb	NM_003884.4:1180	Epigenetic Regulation, Notch Signaling
XCL1/2-mRNA	0.659	0.444	-0.211	1.53	0.145	0.319	Wald	NM_002995.2:266	DNA Damage Repair
EXO1-mRNA	0.444	0.303	-0.151	1.04	0.15	0.33	lm.nb	NM_006027.3:820	Cell Proliferation, DNA Damage Repair
HDAC4-mRNA	-0.317	0.217	-0.742	0.109	0.152	0.332	lm.nb	NM_006037.3:3742	Epigenetic Regulation, Notch Signaling
TYMS-mRNA	0.462	0.317	-0.159	1.08	0.152	0.332	lm.nb	NM_001071.1:395	Cell Proliferation
BNIP3-mRNA	-0.361	0.249	-0.849	0.127	0.154	0.336	lm.nb	NM_004052.3:116	Autophagy, Epigenetic Regulation
SMAD7-mRNA	-0.346	0.239	-0.815	0.123	0.155	0.336	lm.nb	NM_005904.2:1835
CD39-mRNA	-0.602	0.42	-1.43	0.222	0.16	0.345	lm.nb	NM_203468.1:206
RAD51C-mRNA	0.269	0.189	-0.101	0.639	0.161	0.346	lm.nb	NM_058216.2:15	Cell Proliferation, DNA Damage Repair
BRD3-mRNA	-0.243	0.171	-0.578	0.0927	0.163	0.348	lm.nb	NM_007371.3:2621	Epigenetic Regulation
CXCR4-mRNA	0.433	0.304	-0.164	1.03	0.162	0.348	lm.nb	NM_001008540.1:1060	Cytokine and Chemokine Signaling, Immune Cell Adhesion and Migration
NOTCH1-mRNA	-0.316	0.223	-0.753	0.12	0.163	0.348	lm.nb	NM_017617.3:2999	Notch Signaling
BCL2-mRNA	0.488	0.349	-0.197	1.17	0.169	0.358	lm.nb	NM_000633.2:1525	Apoptosis, Autophagy, Hypoxia, JAK-STAT Signaling, PI3K-Akt
H2AFX-mRNA	0.331	0.237	-0.133	0.795	0.169	0.358	lm.nb	NM_002105.2:521	Cell Proliferation, DNA Damage Repair, Epigenetic Regulation, Metabolic Stress
RIPK3-mRNA	0.452	0.323	-0.182	1.09	0.169	0.358	lm.nb	NM_006871.3:1072	Apoptosis
HMGB1-mRNA	-0.265	0.19	-0.637	0.108	0.171	0.36	lm.nb	NM_002128.5:3400	Apoptosis, Autophagy
IL1B-mRNA	0.555	0.401	-0.231	1.34	0.173	0.363	lm.nb	NM_000576.2:1122	Cytokine and Chemokine Signaling, MAPK, Myeloid Compartment
WNT10A-mRNA	-0.704	0.508	-1.7	0.291	0.173	0.363	lm.nb	NM_025216.2:1781	Hedgehog Signaling, Wnt Signaling
CTNNB1-mRNA	-0.189	0.137	-0.459	0.0805	0.176	0.368	lm.nb	NM_001098209.1:1938	Apoptosis, Immune Cell Adhesion and Migration, Wnt Signaling
THBS1-mRNA	0.413	0.301	-0.177	1	0.177	0.368	lm.nb	NM_003246.2:3816	Angiogenesis, Matrix Remodeling and Metastasis, PI3K-Akt, TGF-beta Signaling
MGMT-mRNA	-0.284	0.208	-0.693	0.124	0.18	0.373	lm.nb	NM_002412.3:323	DNA Damage Repair
LILRA5-mRNA	0.727	0.536	-0.324	1.78	0.182	0.377	Wald	NM_181879.2:545	Myeloid Compartment
BAX-mRNA	0.207	0.155	-0.0956	0.51	0.187	0.385	lm.nb	NM_004324.3:330	Apoptosis
NFKBIE-mRNA	0.364	0.273	-0.171	0.898	0.189	0.387	lm.nb	NM_004556.2:876	NF-kappaB Signaling
TDO2-mRNA	0.706	0.529	-0.331	1.74	0.189	0.387	lm.nb	NM_005651.3:315
STC1-mRNA	-0.556	0.422	-1.38	0.271	0.195	0.398	lm.nb	NM_003155.2:2172	Angiogenesis
GATA3-mRNA	0.401	0.307	-0.201	1	0.198	0.405	lm.nb	NM_001002295.1:1691
FADD-mRNA	0.246	0.189	-0.124	0.616	0.2	0.407	lm.nb	NM_003824.3:810	Apoptosis
FOSL1-mRNA	0.42	0.325	-0.218	1.06	0.203	0.412	lm.nb	NM_005438.3:1320	Myeloid Compartment, Wnt Signaling
FOXO1-mRNA	0.336	0.261	-0.175	0.846	0.204	0.412	lm.nb	NM_002015.3:1526
CCNB1-mRNA	0.329	0.257	-0.175	0.834	0.207	0.417	lm.nb	NM_031966.2:710	Cell Proliferation
CD8B-mRNA	0.677	0.533	-0.368	1.72	0.211	0.424	lm.nb	NM_172213.2:310	Antigen Presentation, Immune Cell Adhesion and Migration, Lymphoid Compartment
PSMB5-mRNA	-0.176	0.139	-0.448	0.0963	0.212	0.425	lm.nb	NM_001130725.1:426	Antigen Presentation, Apoptosis, Cell Proliferation, Costimulatory Signaling, Hedgehog Signaling, NF-kappaB Signaling
PROM1-mRNA	-0.718	0.571	-1.84	0.401	0.215	0.43	lm.nb	NM_001145847.1:596
HK2-mRNA	-0.323	0.257	-0.827	0.182	0.216	0.431	lm.nb	NM_000189.4:2883	Hypoxia, Metabolic Stress
ENTPD1-mRNA	0.44	0.353	-0.253	1.13	0.22	0.432	lm.nb	NM_001098175.1:1418
MAP3K5-mRNA	0.314	0.253	-0.181	0.809	0.22	0.432	lm.nb	NM_005923.3:3371	MAPK, Metabolic Stress
RELA-mRNA	0.186	0.149	-0.105	0.478	0.218	0.432	lm.nb	NM_021975.3:1990	Costimulatory Signaling, Cytokine and Chemokine Signaling, Hypoxia, MAPK, Metabolic Stress, NF-kappaB Signaling, PI3K-Akt
SOCS3-mRNA	0.366	0.293	-0.208	0.94	0.218	0.432	lm.nb	NM_003955.3:1870
TNFSF10-mRNA	0.459	0.369	-0.264	1.18	0.22	0.432	lm.nb	NM_003810.3:155	Apoptosis, Cytotoxicity
MMRN2-mRNA	0.347	0.28	-0.202	0.896	0.222	0.433	lm.nb	NM_024756.2:3040	Angiogenesis
UBE2T-mRNA	0.324	0.262	-0.188	0.837	0.222	0.433	lm.nb	NM_014176.1:50	DNA Damage Repair
MARCO-mRNA	-0.632	0.512	-1.64	0.372	0.224	0.435	lm.nb	NM_006770.3:1435	Myeloid Compartment
JAK1-mRNA	0.178	0.144	-0.105	0.461	0.225	0.436	lm.nb	NM_002227.1:285	Cytotoxicity, Interferon Signaling, JAK-STAT Signaling, Lymphoid Compartment, PI3K-Akt
TIE1-mRNA	0.35	0.285	-0.208	0.908	0.225	0.436	lm.nb	NM_005424.4:2940
AREG-mRNA	0.926	0.759	-0.56	2.41	0.229	0.441	loglinear	NM_001657.3:717	Myeloid Compartment
IGF2R-mRNA	0.171	0.14	-0.104	0.447	0.229	0.441	lm.nb	NM_000876.2:7820	Cytotoxicity, Interferon Signaling, Lymphoid Compartment
IL1RN-mRNA	0.571	0.47	-0.351	1.49	0.231	0.444	Wald	NM_000577.3:480	Cytokine and Chemokine Signaling, Myeloid Compartment
ATM-mRNA	0.138	0.114	-0.0858	0.362	0.233	0.445	lm.nb	NM_000051.3:393	Cell Proliferation, DNA Damage Repair, Metabolic Stress
GAS1-mRNA	0.353	0.292	-0.22	0.926	0.234	0.445	lm.nb	NM_002048.2:948	Hedgehog Signaling
MKI67-mRNA	0.347	0.287	-0.215	0.908	0.233	0.445	lm.nb	NM_002417.2:2005	Cell Proliferation
WNT11-mRNA	-0.619	0.515	-1.63	0.39	0.236	0.447	lm.nb	XM_011545241.2:1015	Hedgehog Signaling, Wnt Signaling
CSF3R-mRNA	0.387	0.329	-0.258	1.03	0.246	0.462	lm.nb	NM_000760.3:2066	Cytokine and Chemokine Signaling, JAK-STAT Signaling, Myeloid Compartment, PI3K-Akt
PDGFB-mRNA	0.289	0.245	-0.191	0.769	0.245	0.462	lm.nb	NM_002608.2:1941	Angiogenesis, MAPK, Matrix Remodeling and Metastasis, PI3K-Akt
RIPK1-mRNA	0.195	0.165	-0.129	0.519	0.245	0.462	lm.nb	NM_003804.3:1304	Apoptosis
SELP-mRNA	0.495	0.421	-0.331	1.32	0.247	0.462	Wald	NM_003005.3:120	Immune Cell Adhesion and Migration
TGFBR1-mRNA	0.195	0.165	-0.129	0.518	0.245	0.462	lm.nb	NM_001130916.2:3011	MAPK, TGF-beta Signaling
EGR1-mRNA	0.455	0.39	-0.309	1.22	0.249	0.464	lm.nb	NM_001964.2:2034	Costimulatory Signaling, Interferon Signaling, Lymphoid Compartment
PARP12-mRNA	0.304	0.26	-0.206	0.814	0.248	0.464	lm.nb	NM_022750.3:1843
CDK6-mRNA	-0.322	0.277	-0.865	0.221	0.251	0.466	lm.nb	NM_001145306.1:1373	Cell Proliferation, Metabolic Stress, PI3K-Akt
NFKB2-mRNA	0.209	0.18	-0.144	0.562	0.252	0.466	lm.nb	NM_001077494.3:1986	MAPK, NF-kappaB Signaling
PTPN11-mRNA	-0.134	0.116	-0.361	0.093	0.254	0.469	lm.nb	NM_001330437.1:228	Costimulatory Signaling, Immune Cell Adhesion and Migration, Interferon Signaling, JAK-STAT Signaling, MAPK
CDC25C-mRNA	0.501	0.437	-0.355	1.36	0.258	0.474	Wald	NM_001790.4:1056	Cell Proliferation
GHR-mRNA	0.377	0.331	-0.272	1.03	0.261	0.478	lm.nb	NM_000163.2:1835	Cytotoxicity, Interferon Signaling, JAK-STAT Signaling, PI3K-Akt
PFKM-mRNA	-0.2	0.175	-0.544	0.144	0.261	0.478	lm.nb	NM_000289.5:2672	Metabolic Stress
CD209-mRNA	0.475	0.421	-0.35	1.3	0.265	0.481	Wald	NM_021155.2:1532
FBP1-mRNA	0.412	0.364	-0.303	1.13	0.265	0.481	lm.nb	NM_001127628.1:488	Metabolic Stress
MET-mRNA	-0.429	0.38	-1.17	0.317	0.265	0.481	lm.nb	NM_000245.2:1488	MAPK, Metabolic Stress, PI3K-Akt
RSAD2-mRNA	0.472	0.417	-0.346	1.29	0.264	0.481	lm.nb	NM_080657.4:1057	Interferon Signaling
ICAM5-mRNA	0.573	0.511	-0.428	1.57	0.268	0.482	Wald	NM_003259.3:718	Immune Cell Adhesion and Migration
PRKCA-mRNA	0.281	0.25	-0.209	0.771	0.267	0.482	lm.nb	NM_002737.2:818	Cell Proliferation, Hypoxia, Immune Cell Adhesion and Migration, MAPK, Matrix Remodeling and Metastasis, Metabolic Stress, PI3K-Akt, Wnt Signaling
SIRPA-mRNA	0.374	0.334	-0.28	1.03	0.268	0.482	lm.nb	NM_001040023.1:3355	Cytotoxicity, Myeloid Compartment
MMP7-mRNA	1	0.898	-0.758	2.76	0.27	0.483	loglinear	NM_002423.3:265	Matrix Remodeling and Metastasis, Wnt Signaling
MTOR-mRNA	-0.151	0.135	-0.415	0.114	0.27	0.483	lm.nb	NM_004958.3:3444	Autophagy, Costimulatory Signaling, Hypoxia, JAK-STAT Signaling, Metabolic Stress, PI3K-Akt
TICAM1-mRNA	0.228	0.204	-0.172	0.628	0.271	0.483	lm.nb	NM_182919.3:2552	Apoptosis
HLA-A-mRNA	0.519	0.466	-0.396	1.43	0.272	0.484	lm.nb	NM_002116.7:298	Antigen Presentation, Immune Cell Adhesion and Migration, Interferon Signaling
IFNAR1-mRNA	0.181	0.163	-0.139	0.501	0.273	0.485	lm.nb	NM_000629.2:461	Interferon Signaling, JAK-STAT Signaling, PI3K-Akt
ALDOA-mRNA	0.187	0.169	-0.145	0.519	0.275	0.486	lm.nb	NM_000034.3:2049	Hypoxia
BRIP1-mRNA	0.344	0.314	-0.271	0.959	0.278	0.489	lm.nb	NM_032043.2:1570	DNA Damage Repair
LTBP1-mRNA	-0.315	0.286	-0.875	0.246	0.278	0.489	lm.nb	NM_000627.3:1970	Matrix Remodeling and Metastasis, TGF-beta Signaling
RORC-mRNA	-0.508	0.463	-1.42	0.401	0.279	0.489	lm.nb	NM_001001523.1:2839
TREM1-mRNA	-0.55	0.501	-1.53	0.431	0.278	0.489	lm.nb	NM_001242589.2:101	Myeloid Compartment
EGFR-mRNA	-0.249	0.229	-0.697	0.199	0.282	0.492	lm.nb	NM_005228.3:2760	Hypoxia, MAPK, Metabolic Stress, PI3K-Akt
UBA7-mRNA	0.28	0.257	-0.223	0.783	0.282	0.492	lm.nb	NM_003335.2:580	Antigen Presentation, DNA Damage Repair, Interferon Signaling
LOXL2-mRNA	-0.309	0.285	-0.868	0.25	0.285	0.496	lm.nb	NM_002318.2:40	Matrix Remodeling and Metastasis
MUC1-mRNA	0.381	0.356	-0.316	1.08	0.29	0.503	lm.nb	NM_001018017.1:725
BBS1-mRNA	-0.15	0.141	-0.426	0.127	0.295	0.506	lm.nb	NM_024649.4:82
DUSP5-mRNA	0.393	0.37	-0.332	1.12	0.294	0.506	lm.nb	NM_004419.3:675	MAPK
F2RL1-mRNA	0.318	0.299	-0.268	0.904	0.293	0.506	lm.nb	NM_005242.4:1388	Lymphoid Compartment
PIK3R2-mRNA	-0.226	0.214	-0.645	0.192	0.295	0.506	lm.nb	NM_005027.3:344	Autophagy, Costimulatory Signaling, Cytokine and Chemokine Signaling, Hypoxia, Immune Cell Adhesion and Migration, JAK-STAT Signaling, MAPK, Metabolic Stress, PI3K-Akt
TNFSF4-mRNA	-0.44	0.417	-1.26	0.378	0.297	0.509	lm.nb	NM_001297562.1:332	NF-kappaB Signaling
ROR2-mRNA	-0.315	0.299	-0.901	0.272	0.299	0.51	lm.nb	NM_001318204.1:674
EPM2AIP1-mRNA	-0.164	0.157	-0.473	0.145	0.303	0.515	lm.nb	NM_014805.3:1322
HDAC11-mRNA	-0.25	0.239	-0.719	0.22	0.303	0.515	lm.nb	NM_001330636.1:865	Epigenetic Regulation, Notch Signaling
ITGAV-mRNA	0.227	0.218	-0.201	0.656	0.304	0.515	lm.nb	NM_001144999.2:2701	Angiogenesis, Antigen Presentation, Immune Cell Adhesion and Migration, Matrix Remodeling and Metastasis, PI3K-Akt
EPCAM-mRNA	-0.25	0.241	-0.723	0.223	0.306	0.517	lm.nb	NM_002354.2:499
FGF13-mRNA	-0.583	0.565	-1.69	0.523	0.307	0.517	Wald	NM_001139498.1:975	MAPK, PI3K-Akt
HERC6-mRNA	0.336	0.325	-0.301	0.972	0.307	0.517	lm.nb	NM_001165136.1:883
TAPBP-mRNA	0.197	0.191	-0.178	0.572	0.309	0.518	lm.nb	NM_003190.4:1082	Antigen Presentation
IL34-mRNA	0.589	0.576	-0.54	1.72	0.312	0.523	Wald	NM_001172771.1:1404	Cytokine and Chemokine Signaling
ROCK1-mRNA	-0.17	0.166	-0.496	0.156	0.313	0.523	lm.nb	NM_005406.2:3796	Apoptosis, Cytokine and Chemokine Signaling, Immune Cell Adhesion and Migration, TGF-beta Signaling
SFRP1-mRNA	-0.419	0.413	-1.23	0.39	0.316	0.526	lm.nb	NM_003012.3:1320	Wnt Signaling
E2F3-mRNA	-0.171	0.169	-0.501	0.16	0.317	0.527	lm.nb	NM_001243076.2:2707	Angiogenesis, Cell Proliferation, Metabolic Stress, Notch Signaling
BCL2L1-mRNA	-0.141	0.141	-0.417	0.135	0.322	0.531	lm.nb	NM_001191.3:1421	Apoptosis, Autophagy, JAK-STAT Signaling, MAPK, PI3K-Akt
RPL7A-mRNA	-0.165	0.164	-0.487	0.157	0.321	0.531	lm.nb	NM_000972.2:657	Angiogenesis
WNT2-mRNA	0.574	0.573	-0.549	1.7	0.322	0.531	Wald	NM_003391.2:2014	Hedgehog Signaling, Wnt Signaling
PDCD1-mRNA	0.699	0.702	-0.676	2.07	0.325	0.535	Wald	NM_005018.1:175	Costimulatory Signaling, Immune Cell Adhesion and Migration, Lymphoid Compartment
ITGA2-mRNA	-0.362	0.364	-1.08	0.352	0.326	0.536	lm.nb	NM_002203.3:903	Immune Cell Adhesion and Migration, Matrix Remodeling and Metastasis, PI3K-Akt
CEP55-mRNA	0.307	0.313	-0.307	0.921	0.332	0.544	lm.nb	NM_018131.3:570	Cell Proliferation
SBNO2-mRNA	0.174	0.178	-0.175	0.523	0.334	0.546	lm.nb	NM_001100122.1:1686
APLNR-mRNA	0.362	0.373	-0.37	1.09	0.338	0.548	Wald	NM_005161.4:629
COL5A1-mRNA	-0.345	0.357	-1.05	0.355	0.339	0.548	lm.nb	NM_000093.4:1133	Matrix Remodeling and Metastasis
CXCL14-mRNA	-0.54	0.558	-1.63	0.554	0.339	0.548	lm.nb	NM_004887.4:990	Cytokine and Chemokine Signaling
NBN-mRNA	0.172	0.178	-0.177	0.521	0.338	0.548	lm.nb	NM_002485.4:1046	Cell Proliferation, DNA Damage Repair, Metabolic Stress
NCR1-mRNA	0.808	0.832	-0.823	2.44	0.337	0.548	Wald	NM_001145457.2:409
IFI27-mRNA	0.407	0.425	-0.425	1.24	0.343	0.55	lm.nb	NM_005532.3:390	Cytotoxicity, Interferon Signaling, Lymphoid Compartment
IFIT2-mRNA	0.319	0.333	-0.333	0.971	0.342	0.55	lm.nb	NM_001547.4:1995	Cytotoxicity, Interferon Signaling
PGPEP1-mRNA	-0.242	0.252	-0.735	0.252	0.342	0.55	lm.nb	NM_001300927.1:6607	Angiogenesis
GPR160-mRNA	0.379	0.397	-0.398	1.16	0.344	0.551	lm.nb	NM_014373.1:760
IFIT1-mRNA	0.374	0.392	-0.394	1.14	0.345	0.551	lm.nb	NM_001270930.1:1675	Cytotoxicity, Interferon Signaling, Lymphoid Compartment
PRLR-mRNA	0.537	0.564	-0.57	1.64	0.347	0.553	Wald	NM_000949.5:990	Cytotoxicity, JAK-STAT Signaling, PI3K-Akt
ITPK1-mRNA	-0.204	0.216	-0.628	0.22	0.351	0.557	lm.nb	NM_001142593.2:958	Angiogenesis
TNF-mRNA	0.445	0.472	-0.48	1.37	0.351	0.557	lm.nb	NM_000594.3:1366	Antigen Presentation, MAPK, Metabolic Stress, NF-kappaB Signaling, TGF-beta Signaling
EIF2AK2-mRNA	0.183	0.196	-0.201	0.567	0.356	0.563	lm.nb	NM_001135652.2:516	Interferon Signaling
KDR-mRNA	-0.272	0.292	-0.845	0.301	0.357	0.563	lm.nb	NM_002253.2:336	MAPK, Matrix Remodeling and Metastasis, PI3K-Akt
BNIP3L-mRNA	-0.19	0.207	-0.595	0.215	0.362	0.567	lm.nb	NM_001330491.1:2559
C5AR1-mRNA	0.569	0.618	-0.641	1.78	0.362	0.567	Wald	NM_001736.3:546	Myeloid Compartment
CXCL3-mRNA	0.443	0.482	-0.503	1.39	0.364	0.567	Wald	NM_002090.2:467	Cytokine and Chemokine Signaling, Myeloid Compartment
SGK1-mRNA	0.352	0.382	-0.397	1.1	0.362	0.567	lm.nb	NM_005627.3:1621	Metabolic Stress, PI3K-Akt
SOX11-mRNA	-0.719	0.781	-2.25	0.813	0.363	0.567	loglinear	NM_003108.3:4548	Wnt Signaling
DAB2-mRNA	0.301	0.331	-0.347	0.95	0.368	0.569	lm.nb	NM_001244871.1:2475	Myeloid Compartment
KLRG1-mRNA	0.308	0.338	-0.354	0.97	0.367	0.569	lm.nb	NM_001329099.1:462
MELK-mRNA	0.275	0.303	-0.318	0.868	0.368	0.569	lm.nb	NM_014791.2:365	Cell Proliferation
NGFR-mRNA	0.377	0.412	-0.43	1.18	0.366	0.569	Wald	NM_002507.3:512	MAPK, PI3K-Akt
RB1-mRNA	-0.136	0.149	-0.429	0.157	0.369	0.569	lm.nb	NM_000321.2:2769	Cell Proliferation, Metabolic Stress
FZD8-mRNA	-0.323	0.36	-1.03	0.383	0.375	0.577	lm.nb	NM_031866.1:890	Wnt Signaling
IKBKG-mRNA	0.195	0.219	-0.235	0.625	0.379	0.581	lm.nb	NM_001099856.4:1719	Costimulatory Signaling, Cytokine and Chemokine Signaling, MAPK, NF-kappaB Signaling, PI3K-Akt
ADAR1-mRNA	0.132	0.149	-0.161	0.425	0.382	0.582	lm.nb	NM_001111.3:6091
CCNE1-mRNA	0.296	0.336	-0.362	0.955	0.383	0.582	lm.nb	NM_001238.1:1155	Angiogenesis, Cell Proliferation, Metabolic Stress, PI3K-Akt
FGF18-mRNA	-0.381	0.431	-1.22	0.464	0.382	0.582	lm.nb	NM_003862.2:1030	Angiogenesis, MAPK, PI3K-Akt
PMS2-mRNA	-0.147	0.166	-0.472	0.179	0.382	0.582	lm.nb	NM_000535.6:894	DNA Damage Repair
APH1B-mRNA	-0.249	0.291	-0.819	0.322	0.397	0.599	lm.nb	NM_001145646.1:541	Notch Signaling
CX3CR1-mRNA	0.338	0.394	-0.435	1.11	0.396	0.599	lm.nb	NM_001171171.1:2625	Cytokine and Chemokine Signaling
MAP3K12-mRNA	-0.175	0.204	-0.575	0.225	0.395	0.599	lm.nb	NM_006301.3:2680	Epigenetic Regulation, MAPK
SERPINH1-mRNA	-0.175	0.204	-0.576	0.225	0.395	0.599	lm.nb	NM_001207014.1:1850	Angiogenesis, Matrix Remodeling and Metastasis
SMAD3-mRNA	-0.191	0.225	-0.631	0.25	0.401	0.603	lm.nb	NM_005902.3:4220
SFRP4-mRNA	0.327	0.388	-0.434	1.09	0.404	0.607	lm.nb	NM_003014.2:1060	Wnt Signaling
BATF3-mRNA	0.613	0.744	-0.846	2.07	0.415	0.62	Wald	NM_018664.2:725	Antigen Presentation
IL11RA-mRNA	-0.301	0.366	-1.02	0.416	0.415	0.62	lm.nb	NM_147162.1:400	Cytokine and Chemokine Signaling, Cytotoxicity, JAK-STAT Signaling
DEPTOR-mRNA	-0.282	0.346	-0.96	0.396	0.42	0.626	lm.nb	NM_001283012.1:1141	Autophagy, Metabolic Stress
RASAL1-mRNA	-0.299	0.376	-1.04	0.437	0.43	0.64	lm.nb	NM_001193520.1:3097	MAPK
LIF-mRNA	-0.3	0.38	-1.04	0.445	0.435	0.646	lm.nb	NM_002309.4:3740	Cytotoxicity, JAK-STAT Signaling, Myeloid Compartment
AXL-mRNA	0.222	0.282	-0.332	0.775	0.436	0.647	lm.nb	NM_001699.4:1535
MAP3K8-mRNA	0.201	0.257	-0.304	0.705	0.44	0.65	lm.nb	NM_001244134.1:493	Costimulatory Signaling, MAPK
CCND3-mRNA	-0.15	0.193	-0.529	0.229	0.443	0.653	lm.nb	NM_001136017.2:760	Cell Proliferation, JAK-STAT Signaling, PI3K-Akt, Wnt Signaling
EDN1-mRNA	-0.335	0.434	-1.19	0.515	0.444	0.653	lm.nb	NM_001955.2:770	Angiogenesis, Hypoxia
FLNB-mRNA	-0.142	0.184	-0.504	0.219	0.444	0.653	lm.nb	NM_001164319.1:8980	Interferon Signaling, MAPK
ITGA6-mRNA	-0.224	0.292	-0.797	0.348	0.446	0.655	lm.nb	NM_001316306.1:1982	Immune Cell Adhesion and Migration, Matrix Remodeling and Metastasis, PI3K-Akt
EIF2B4-mRNA	-0.135	0.177	-0.482	0.212	0.448	0.656	lm.nb	NM_001034116.1:1258
ATF3-mRNA	0.294	0.387	-0.465	1.05	0.451	0.658	lm.nb	NM_001674.3:1487	Antigen Presentation
TWF1-mRNA	-0.112	0.147	-0.4	0.176	0.451	0.658	lm.nb	NM_002822.4:1574
VCAN-mRNA	-0.315	0.419	-1.14	0.506	0.456	0.663	lm.nb	NM_001126336.2:394	Angiogenesis, Immune Cell Adhesion and Migration, Matrix Remodeling and Metastasis
IRF3-mRNA	0.122	0.163	-0.198	0.442	0.458	0.664	lm.nb	NM_001197122.1:607	Interferon Signaling
FLT1-mRNA	-0.214	0.287	-0.777	0.349	0.46	0.665	lm.nb	NM_002019.4:530	Angiogenesis, Hypoxia, MAPK, PI3K-Akt
PIK3CA-mRNA	0.11	0.148	-0.181	0.401	0.461	0.665	lm.nb	NM_006218.2:3296	Autophagy, Costimulatory Signaling, Cytokine and Chemokine Signaling, Hypoxia, Immune Cell Adhesion and Migration, JAK-STAT Signaling, MAPK, Metabolic Stress, PI3K-Akt
VEGFB-mRNA	0.12	0.161	-0.196	0.436	0.46	0.665	lm.nb	NM_003377.3:687	Angiogenesis, MAPK, PI3K-Akt
FCGRT-mRNA	0.134	0.184	-0.226	0.494	0.469	0.669	lm.nb	NM_004107.4:1260
IDO1-mRNA	0.402	0.546	-0.669	1.47	0.466	0.669	lm.nb	NM_002164.5:52	Lymphoid Compartment
INHBA-mRNA	0.318	0.436	-0.536	1.17	0.469	0.669	lm.nb	NM_002192.2:1914	TGF-beta Signaling
LDHB-mRNA	0.148	0.202	-0.248	0.544	0.468	0.669	lm.nb	NM_001174097.2:1200	Metabolic Stress
SLC7A5-mRNA	-0.268	0.369	-0.99	0.454	0.471	0.669	lm.nb	NM_003486.6:2011	Metabolic Stress
TGFB2-mRNA	-0.312	0.428	-1.15	0.527	0.47	0.669	lm.nb	NM_001135599.3:1972	MAPK, Matrix Remodeling and Metastasis, TGF-beta Signaling
TGFBR2-mRNA	0.178	0.245	-0.301	0.658	0.47	0.669	lm.nb	NM_001024847.2:870	MAPK, TGF-beta Signaling
NCAM1-mRNA	-0.348	0.486	-1.3	0.604	0.477	0.676	lm.nb	NM_000615.6:1134	Immune Cell Adhesion and Migration, Interferon Signaling, Matrix Remodeling and Metastasis
PRKACB-mRNA	0.211	0.294	-0.366	0.788	0.476	0.676	lm.nb	NM_182948.2:805	Autophagy, Cytokine and Chemokine Signaling, Hedgehog Signaling, MAPK, Wnt Signaling
TNFRSF10B-mRNA	0.106	0.15	-0.189	0.401	0.484	0.684	lm.nb	NM_003842.3:565	Apoptosis
C2-mRNA	0.229	0.33	-0.418	0.877	0.491	0.691	lm.nb	NM_000063.5:730
CES3-mRNA	0.345	0.497	-0.63	1.32	0.491	0.691	Wald	NM_001185176.1:916	Angiogenesis
ANGPT1-mRNA	0.422	0.612	-0.776	1.62	0.494	0.693	Wald	NM_001199859.1:3620	Angiogenesis, Hypoxia, MAPK, Myeloid Compartment, PI3K-Akt
COMP-mRNA	0.376	0.55	-0.702	1.45	0.498	0.697	lm.nb	NM_000095.2:1271	Matrix Remodeling and Metastasis, PI3K-Akt
IL18R1-mRNA	0.469	0.688	-0.88	1.82	0.499	0.697	Wald	NM_001282399.1:683	Costimulatory Signaling, Cytokine and Chemokine Signaling, Lymphoid Compartment
NRAS-mRNA	0.116	0.171	-0.219	0.452	0.5	0.697	lm.nb	NM_002524.4:2168	Autophagy, Cytokine and Chemokine Signaling, MAPK, Metabolic Stress, PI3K-Akt
PROS1-mRNA	-0.221	0.326	-0.859	0.417	0.5	0.697	lm.nb	NM_000313.1:875
DLL4-mRNA	-0.464	0.69	-1.82	0.888	0.505	0.701	Wald	NM_019074.2:893	Angiogenesis, Myeloid Compartment, Notch Signaling
RAD50-mRNA	0.103	0.155	-0.2	0.407	0.507	0.703	lm.nb	NM_005732.3:1357	Cell Proliferation, DNA Damage Repair, Metabolic Stress
IL1R2-mRNA	-0.308	0.462	-1.21	0.598	0.509	0.704	Wald	NR_048564.1:949	Cytokine and Chemokine Signaling, MAPK
POLD1-mRNA	0.201	0.304	-0.394	0.797	0.511	0.706	lm.nb	NM_001256849.1:1356	Cell Proliferation, DNA Damage Repair
NFIL3-mRNA	0.141	0.215	-0.28	0.563	0.515	0.71	lm.nb	NM_001289999.1:1466	Angiogenesis
DUSP2-mRNA	0.245	0.38	-0.499	0.989	0.523	0.716	lm.nb	NM_004418.3:1235	MAPK
NT5E-mRNA	-0.216	0.333	-0.868	0.437	0.521	0.716	lm.nb	NM_002526.3:3526
PTGS2-mRNA	-0.35	0.542	-1.41	0.713	0.522	0.716	Wald	NM_000963.1:495	Costimulatory Signaling, Myeloid Compartment
TNFAIP6-mRNA	-0.3	0.467	-1.22	0.617	0.525	0.718	lm.nb	NM_007115.3:165	Angiogenesis, Myeloid Compartment
SLC2A1-mRNA	0.169	0.265	-0.351	0.689	0.527	0.719	lm.nb	NM_006516.2:264	Hypoxia, Metabolic Stress
BCL6B-mRNA	0.526	0.831	-1.1	2.15	0.53	0.72	Wald	NM_181844.3:608	Apoptosis
HDC-mRNA	0.149	0.236	-0.313	0.611	0.531	0.72	lm.nb	NM_002112.3:1646
JAG2-mRNA	-0.324	0.512	-1.33	0.681	0.531	0.72	Wald	NM_002226.4:5480	Notch Signaling
ADAM12-mRNA	0.293	0.466	-0.62	1.21	0.533	0.722	lm.nb	NM_003474.5:638
CST2-mRNA	-0.378	0.604	-1.56	0.806	0.535	0.723	Wald	NM_001322.2:201
TTC30A-mRNA	-0.152	0.246	-0.634	0.329	0.539	0.726	lm.nb	NM_152275.3:2492
IFITM2-mRNA	-0.195	0.316	-0.815	0.425	0.541	0.728	lm.nb	NM_006435.2:390	Cytotoxicity, Interferon Signaling
CD58-mRNA	0.54	0.883	-1.19	2.27	0.544	0.73	Wald	NM_001144822.1:42	Immune Cell Adhesion and Migration
WNT5B-mRNA	0.281	0.46	-0.621	1.18	0.545	0.73	Wald	NM_030775.2:254	Hedgehog Signaling, Wnt Signaling
TPI1-mRNA	0.0847	0.139	-0.189	0.358	0.547	0.731	lm.nb	NM_000365.5:153	Metabolic Stress
CDC20-mRNA	0.203	0.338	-0.459	0.865	0.551	0.732	lm.nb	NM_001255.1:915	Antigen Presentation, Cell Proliferation
TGFB3-mRNA	-0.2	0.334	-0.855	0.455	0.553	0.732	lm.nb	NM_001329938.1:262	MAPK, Matrix Remodeling and Metastasis, TGF-beta Signaling
THBD-mRNA	0.209	0.349	-0.475	0.894	0.552	0.732	lm.nb	NM_000361.2:1674	Antigen Presentation
TOX-mRNA	0.284	0.473	-0.643	1.21	0.551	0.732	lm.nb	NM_014729.2:574
TPM1-mRNA	-0.135	0.224	-0.574	0.303	0.549	0.732	lm.nb	NM_000366.5:830	Angiogenesis
BAMBI-mRNA	-0.297	0.503	-1.28	0.689	0.558	0.735	lm.nb	NM_012342.2:824	TGF-beta Signaling, Wnt Signaling
ESR1-mRNA	0.234	0.397	-0.544	1.01	0.558	0.735	lm.nb	NM_000125.2:1595
MAPK10-mRNA	-0.208	0.351	-0.895	0.48	0.557	0.735	Wald	NM_001318067.1:2280	Autophagy, MAPK, Metabolic Stress, Wnt Signaling
GOT1-mRNA	0.107	0.183	-0.252	0.467	0.562	0.738	lm.nb	NM_002079.2:568	Metabolic Stress
P4HA2-mRNA	-0.181	0.315	-0.799	0.436	0.568	0.745	lm.nb	NM_001017973.1:1748
IL10-mRNA	0.374	0.653	-0.907	1.65	0.57	0.746	Wald	NM_000572.2:240	Cytokine and Chemokine Signaling, JAK-STAT Signaling
ITGB8-mRNA	0.19	0.333	-0.462	0.842	0.57	0.746	lm.nb	NM_002214.2:2609	Immune Cell Adhesion and Migration, Matrix Remodeling and Metastasis, PI3K-Akt
CBLC-mRNA	-0.18	0.323	-0.813	0.453	0.58	0.756	lm.nb	NM_001130852.1:657	Cytotoxicity
CDH11-mRNA	-0.171	0.306	-0.771	0.43	0.58	0.756	lm.nb	NM_001797.2:152
CDK2-mRNA	0.107	0.193	-0.272	0.485	0.584	0.757	lm.nb	NM_001290230.1:1543	Cell Proliferation, DNA Damage Repair, Metabolic Stress, PI3K-Akt
RAD51-mRNA	0.148	0.269	-0.378	0.675	0.584	0.757	lm.nb	NM_133487.3:1570	Cell Proliferation, DNA Damage Repair
SLC11A1-mRNA	-0.236	0.43	-1.08	0.607	0.585	0.758	lm.nb	NM_000578.3:1679	Myeloid Compartment
CDH5-mRNA	-0.143	0.268	-0.669	0.383	0.598	0.763	lm.nb	NM_001795.3:3405	Immune Cell Adhesion and Migration
CDKN2B-mRNA	0.177	0.336	-0.481	0.835	0.601	0.763	lm.nb	NM_004936.3:906	Cell Proliferation, Metabolic Stress, TGF-beta Signaling
COL6A3-mRNA	-0.191	0.361	-0.899	0.517	0.6	0.763	lm.nb	NM_004369.3:3293	Matrix Remodeling and Metastasis, PI3K-Akt
CXCL1-mRNA	0.257	0.477	-0.677	1.19	0.592	0.763	lm.nb	NM_001511.3:743	Antigen Presentation, Cytokine and Chemokine Signaling, Myeloid Compartment
CXCL2-mRNA	0.214	0.407	-0.583	1.01	0.601	0.763	lm.nb	NM_002089.1:435	Cytokine and Chemokine Signaling, Myeloid Compartment
FAP-mRNA	0.265	0.505	-0.724	1.26	0.602	0.763	lm.nb	NM_004460.2:236
GPC4-mRNA	-0.179	0.341	-0.848	0.489	0.601	0.763	lm.nb	NM_001448.2:820	Wnt Signaling
HDAC3-mRNA	0.0677	0.126	-0.18	0.315	0.595	0.763	lm.nb	NM_003883.3:1464	Epigenetic Regulation, Notch Signaling
MSH2-mRNA	-0.103	0.195	-0.485	0.278	0.598	0.763	lm.nb	NM_000251.1:2514	DNA Damage Repair
S100A9-mRNA	-0.266	0.499	-1.24	0.711	0.596	0.763	lm.nb	NM_002965.3:137	Myeloid Compartment
TNFRSF1A-mRNA	0.078	0.145	-0.206	0.362	0.593	0.763	lm.nb	NM_001065.2:515	MAPK, NF-kappaB Signaling
KIF2C-mRNA	0.176	0.337	-0.485	0.836	0.604	0.765	lm.nb	NM_006845.2:1020	Antigen Presentation, Cell Proliferation
AQP9-mRNA	-0.267	0.519	-1.28	0.75	0.609	0.769	lm.nb	NM_001320635.1:753	Metabolic Stress
CLEC14A-mRNA	0.118	0.23	-0.332	0.568	0.61	0.769	lm.nb	NM_175060.1:1930	Immune Cell Adhesion and Migration
EIF4EBP1-mRNA	-0.139	0.27	-0.668	0.391	0.61	0.769	lm.nb	NM_004095.3:673	Hypoxia, Metabolic Stress, PI3K-Akt
SHC2-mRNA	-0.185	0.362	-0.895	0.526	0.613	0.769	lm.nb	NM_012435.2:681	Cytokine and Chemokine Signaling, MAPK
VTCN1-mRNA	-0.254	0.499	-1.23	0.723	0.613	0.769	lm.nb	NM_001253849.1:871	Costimulatory Signaling, Immune Cell Adhesion and Migration
CD276-mRNA	-0.0753	0.149	-0.367	0.217	0.616	0.77	lm.nb	NM_001024736.1:2119	Immune Cell Adhesion and Migration
CD36-mRNA	0.22	0.435	-0.632	1.07	0.615	0.77	lm.nb	NM_001001548.2:705	Antigen Presentation, Matrix Remodeling and Metastasis
WDR76-mRNA	0.127	0.254	-0.371	0.625	0.619	0.773	lm.nb	NM_024908.3:1875
ZEB1-mRNA	-0.156	0.316	-0.775	0.463	0.624	0.777	lm.nb	NM_001128128.2:2292
TNFRSF11B-mRNA	-0.203	0.413	-1.01	0.607	0.626	0.778	lm.nb	NM_002546.3:572	NF-kappaB Signaling
RRM2-mRNA	0.139	0.285	-0.42	0.697	0.629	0.78	lm.nb	NM_001034.1:490	Cell Proliferation
S100A8-mRNA	0.229	0.477	-0.706	1.16	0.634	0.785	lm.nb	NM_002964.4:365	Myeloid Compartment
CDKN1C-mRNA	0.152	0.32	-0.475	0.778	0.638	0.788	lm.nb	NM_000076.2:1605	Cell Proliferation
APC-mRNA	0.0745	0.158	-0.235	0.384	0.639	0.789	lm.nb	NM_001127510.2:462	Apoptosis, Wnt Signaling
CXCL6-mRNA	-0.274	0.582	-1.41	0.867	0.641	0.789	Wald	NM_002993.3:308	Cytokine and Chemokine Signaling, Myeloid Compartment
CBLB-mRNA	0.0699	0.15	-0.224	0.364	0.644	0.792	lm.nb	NM_170662.3:1286
TNFRSF25-mRNA	-0.093	0.2	-0.486	0.3	0.645	0.792	lm.nb	NM_148970.1:151	Costimulatory Signaling, Lymphoid Compartment, NF-kappaB Signaling
RPL23-mRNA	-0.0867	0.19	-0.46	0.286	0.651	0.796	lm.nb	NM_000978.3:100
VHL-mRNA	-0.0876	0.192	-0.464	0.289	0.65	0.796	lm.nb	NM_198156.1:420	Antigen Presentation, Hypoxia, Metabolic Stress
IKBKB-mRNA	-0.0951	0.211	-0.508	0.318	0.654	0.797	lm.nb	NM_001190720.2:1891	Costimulatory Signaling, Cytokine and Chemokine Signaling, MAPK, Metabolic Stress, NF-kappaB Signaling, PI3K-Akt
LAMB3-mRNA	0.177	0.395	-0.596	0.951	0.655	0.797	lm.nb	NM_000228.2:3350	Matrix Remodeling and Metastasis, Myeloid Compartment, PI3K-Akt
THY1-mRNA	0.16	0.356	-0.537	0.858	0.654	0.797	lm.nb	NM_006288.3:420	Immune Cell Adhesion and Migration
CX3CL1-mRNA	0.163	0.365	-0.552	0.877	0.658	0.799	lm.nb	NM_002996.3:1850	Cytokine and Chemokine Signaling, Lymphoid Compartment
BIRC3-mRNA	-0.156	0.365	-0.871	0.56	0.672	0.806	Wald	NM_001165.4:6567	Apoptosis, NF-kappaB Signaling
BRCA1-mRNA	0.15	0.349	-0.534	0.833	0.669	0.806	lm.nb	NM_007294.3:4677	Cell Proliferation, DNA Damage Repair, PI3K-Akt
MLH1-mRNA	-0.061	0.141	-0.337	0.215	0.667	0.806	lm.nb	NM_000249.2:1605	Cell Proliferation, DNA Damage Repair
NEIL1-mRNA	-0.143	0.33	-0.791	0.504	0.666	0.806	lm.nb	NM_024608.2:1675	DNA Damage Repair
PDZK1IP1-mRNA	0.226	0.528	-0.81	1.26	0.672	0.806	lm.nb	NM_005764.3:229	Myeloid Compartment
SNAI1-mRNA	-0.302	0.707	-1.69	1.08	0.671	0.806	Wald	NM_005985.3:960
UBE2C-mRNA	-0.147	0.339	-0.812	0.518	0.667	0.806	lm.nb	NM_007019.2:445	Antigen Presentation, Cell Proliferation, Metabolic Stress
ANGPT2-mRNA	-0.118	0.286	-0.678	0.442	0.682	0.812	lm.nb	NM_001147.2:1775	Angiogenesis, Hypoxia, MAPK, PI3K-Akt
C5-mRNA	0.122	0.293	-0.453	0.696	0.68	0.812	lm.nb	NM_001317163.1:2212
ERBB2-mRNA	-0.0765	0.186	-0.441	0.288	0.683	0.812	lm.nb	NM_004448.2:2405	Hypoxia, Metabolic Stress
HEY1-mRNA	0.164	0.393	-0.607	0.935	0.679	0.812	lm.nb	NM_001040708.1:1859	Angiogenesis, Notch Signaling
OLFML2B-mRNA	0.154	0.374	-0.578	0.887	0.682	0.812	lm.nb	NM_015441.1:2920
PALMD-mRNA	0.147	0.361	-0.561	0.854	0.687	0.815	lm.nb	NM_017734.4:224
CASP9-mRNA	-0.0695	0.174	-0.411	0.272	0.692	0.819	lm.nb	XM_011542270.1:326	Apoptosis, PI3K-Akt
CD47-mRNA	-0.0767	0.193	-0.455	0.302	0.694	0.819	lm.nb	NM_001777.3:901	Cytotoxicity, Matrix Remodeling and Metastasis, Myeloid Compartment
PNOC-mRNA	-0.237	0.594	-1.4	0.926	0.691	0.819	lm.nb	NM_001284244.1:241
NOTCH2-mRNA	0.0452	0.117	-0.184	0.275	0.701	0.825	lm.nb	NM_024408.3:2842	Notch Signaling
SMAP1-mRNA	-0.0465	0.12	-0.282	0.189	0.7	0.825	lm.nb	NM_001044305.2:823
CXCL12-mRNA	0.136	0.36	-0.57	0.842	0.707	0.828	lm.nb	NM_199168.3:72	Cytokine and Chemokine Signaling, Immune Cell Adhesion and Migration, Myeloid Compartment
SFXN1-mRNA	-0.0703	0.186	-0.435	0.295	0.707	0.828	lm.nb	NM_001322977.1:191
TNFRSF10D-mRNA	0.243	0.64	-1.01	1.5	0.706	0.828	Wald	NM_003840.4:838
API5-mRNA	0.0613	0.164	-0.26	0.382	0.71	0.829	lm.nb	NM_001142930.1:1552
PLOD2-mRNA	-0.105	0.283	-0.661	0.45	0.712	0.829	lm.nb	NM_182943.2:2588	Matrix Remodeling and Metastasis
SELE-mRNA	0.22	0.59	-0.937	1.38	0.712	0.829	Wald	NM_000450.2:257	Immune Cell Adhesion and Migration
BLM-mRNA	0.132	0.36	-0.573	0.837	0.716	0.832	Wald	NM_000057.3:1434	Apoptosis, Cell Proliferation, DNA Damage Repair
SMAD5-mRNA	-0.049	0.135	-0.313	0.215	0.718	0.834	lm.nb	NM_005903.5:5007	TGF-beta Signaling
CCL20-mRNA	-0.217	0.6	-1.39	0.96	0.72	0.835	lm.nb	NM_001130046.1:295	Cytokine and Chemokine Signaling, Myeloid Compartment
STAT6-mRNA	0.051	0.144	-0.23	0.332	0.724	0.838	lm.nb	NM_003153.3:2030
FUT4-mRNA	0.0843	0.239	-0.384	0.552	0.726	0.839	lm.nb	NM_002033.3:1151
CXCL8-mRNA	0.238	0.689	-1.11	1.59	0.732	0.843	loglinear	NM_000584.3:170	Cytokine and Chemokine Signaling, Metabolic Stress
PLA1A-mRNA	0.192	0.558	-0.902	1.29	0.733	0.843	Wald	NM_015900.2:1250	MAPK
PKM-mRNA	0.0611	0.182	-0.296	0.418	0.739	0.849	lm.nb	NM_001206796.2:1533	Metabolic Stress
PRR5-mRNA	0.071	0.213	-0.347	0.489	0.741	0.849	lm.nb	NM_015366.3:1635	Costimulatory Signaling, Metabolic Stress
RUNX3-mRNA	0.154	0.461	-0.749	1.06	0.74	0.849	lm.nb	NM_001031680.2:3786
CPA3-mRNA	0.159	0.493	-0.807	1.13	0.748	0.855	Wald	NM_001870.2:768
ALDOC-mRNA	0.0987	0.311	-0.511	0.709	0.753	0.856	lm.nb	NM_005165.2:335
BID-mRNA	0.0807	0.259	-0.426	0.588	0.756	0.856	lm.nb	NM_001196.3:1604	Apoptosis
ERO1A-mRNA	-0.105	0.332	-0.755	0.545	0.753	0.856	lm.nb	NM_014584.2:963	Metabolic Stress
MRE11-mRNA	0.0455	0.145	-0.239	0.33	0.755	0.856	lm.nb	NM_001330347.1:2169
PDCD2-mRNA	-0.0555	0.176	-0.401	0.29	0.755	0.856	lm.nb	NM_144781.2:106
PTCD2-mRNA	0.101	0.324	-0.533	0.735	0.757	0.856	lm.nb	NM_001284403.1:326
RELN-mRNA	0.245	0.782	-1.29	1.78	0.755	0.856	loglinear	NM_005045.3:988	Matrix Remodeling and Metastasis, NF-kappaB Signaling, PI3K-Akt
ELOB-mRNA	0.0919	0.299	-0.495	0.679	0.76	0.858	lm.nb	NM_007108.2:800
WT1 (canonical)-mRNA	-0.122	0.401	-0.908	0.664	0.762	0.859	lm.nb	NM_000378.3:2160
CENPF-mRNA	-0.0848	0.288	-0.65	0.48	0.77	0.866	lm.nb	NM_016343.3:9260	Cell Proliferation
IFI6-mRNA	0.104	0.362	-0.606	0.813	0.776	0.872	lm.nb	NM_002038.3:410	Cytotoxicity, Interferon Signaling
PARP4-mRNA	0.0507	0.181	-0.304	0.405	0.781	0.875	lm.nb	NM_006437.3:1399	DNA Damage Repair
GLS-mRNA	0.0721	0.259	-0.436	0.58	0.782	0.876	lm.nb	NM_014905.4:165	Metabolic Stress
HDAC5-mRNA	0.0529	0.192	-0.324	0.43	0.785	0.877	lm.nb	NM_001015053.1:2169	Epigenetic Regulation, Notch Signaling
COL11A1-mRNA	0.148	0.542	-0.915	1.21	0.787	0.878	lm.nb	NM_001854.3:5744	Matrix Remodeling and Metastasis, Myeloid Compartment
CCNO-mRNA	-0.126	0.476	-1.06	0.808	0.793	0.881	lm.nb	NM_021147.4:1129	Cell Proliferation, DNA Damage Repair
PLA2G2A-mRNA	0.159	0.599	-1.01	1.33	0.792	0.881	lm.nb	NM_000300.2:715	MAPK
SRP54-mRNA	-0.0299	0.114	-0.253	0.193	0.794	0.881	lm.nb	NM_001146282.1:951
MSH6-mRNA	0.0438	0.17	-0.289	0.376	0.798	0.884	lm.nb	NM_000179.2:1015	DNA Damage Repair
FAM124B-mRNA	0.208	0.817	-1.39	1.81	0.8	0.885	Wald	NM_001122779.1:1620
IFITM1-mRNA	0.074	0.296	-0.505	0.653	0.804	0.888	lm.nb	NM_003641.3:536	Cytotoxicity, Interferon Signaling, Lymphoid Compartment
PRKAA2-mRNA	-0.0771	0.311	-0.688	0.533	0.806	0.889	lm.nb	NM_006252.3:4014	Autophagy, Metabolic Stress, PI3K-Akt
FANCA-mRNA	0.0661	0.276	-0.474	0.607	0.812	0.893	lm.nb	NM_001018112.1:580	DNA Damage Repair
SLC16A1-mRNA	-0.0827	0.347	-0.762	0.597	0.813	0.893	lm.nb	NM_003051.3:635	Metabolic Stress
MYCT1-mRNA	0.147	0.621	-1.07	1.36	0.814	0.894	Wald	NM_025107.2:159
CRABP2-mRNA	-0.0821	0.357	-0.782	0.618	0.819	0.897	lm.nb	NM_001199723.1:802	Myeloid Compartment
TLR9-mRNA	0.0874	0.38	-0.657	0.831	0.819	0.897	Wald	NM_017442.2:985
HRAS-mRNA	0.0476	0.21	-0.363	0.459	0.822	0.898	lm.nb	NM_005343.3:842	Autophagy, Cytokine and Chemokine Signaling, JAK-STAT Signaling, MAPK, Metabolic Stress, PI3K-Akt
WT1 (alt splice)-mRNA	-0.0935	0.421	-0.919	0.732	0.825	0.9	lm.nb	NM_000378.6:198
TMEM173-mRNA	-0.0536	0.25	-0.543	0.436	0.831	0.905	lm.nb	NM_198282.1:725
ADM-mRNA	-0.0758	0.36	-0.782	0.63	0.834	0.906	lm.nb	NM_001124.2:1413
RNLS-mRNA	0.0431	0.204	-0.357	0.444	0.834	0.906	lm.nb	NM_001031709.2:726
SMAD2-mRNA	-0.0295	0.145	-0.313	0.254	0.839	0.91	lm.nb	NM_001003652.3:877
GAS6-mRNA	-0.0503	0.255	-0.55	0.45	0.845	0.914	lm.nb	NM_000820.2:1339
CDH1-mRNA	-0.0532	0.282	-0.606	0.5	0.851	0.92	lm.nb	NM_004360.3:379	Apoptosis, Immune Cell Adhesion and Migration, Matrix Remodeling and Metastasis
NLRP3-mRNA	0.114	0.618	-1.1	1.33	0.854	0.92	Wald	NM_001079821.2:3335	Myeloid Compartment
TNFSF13B-mRNA	0.132	0.705	-1.25	1.51	0.852	0.92	Wald	NM_001145645.2:142	NF-kappaB Signaling
IRF9-mRNA	0.0305	0.176	-0.315	0.376	0.863	0.928	lm.nb	NM_006084.4:723	Cytotoxicity, Interferon Signaling, JAK-STAT Signaling, Lymphoid Compartment
KRAS-mRNA	-0.0314	0.187	-0.398	0.335	0.867	0.93	lm.nb	NM_004985.3:1790	Autophagy, Cytokine and Chemokine Signaling, MAPK, Metabolic Stress, PI3K-Akt
PTEN-mRNA	-0.0302	0.179	-0.381	0.321	0.867	0.93	lm.nb	NM_000314.6:6696	Autophagy, Costimulatory Signaling, Metabolic Stress, PI3K-Akt
PTPN2-mRNA	0.0242	0.149	-0.268	0.316	0.872	0.933	lm.nb	NM_002828.3:1132
CCL14-mRNA	-0.0941	0.589	-1.25	1.06	0.874	0.934	lm.nb	NM_032962.4:253	Cytokine and Chemokine Signaling
ARG2-mRNA	0.058	0.38	-0.686	0.802	0.879	0.937	lm.nb	NM_001172.3:512
RPS6KB1-mRNA	-0.0201	0.13	-0.276	0.236	0.878	0.937	lm.nb	NM_001272042.1:2451	Autophagy, Hypoxia, Metabolic Stress, PI3K-Akt, TGF-beta Signaling
BRD4-mRNA	-0.0244	0.163	-0.345	0.296	0.882	0.938	lm.nb	NM_001330384.1:2083	Epigenetic Regulation
C7-mRNA	-0.0858	0.6	-1.26	1.09	0.887	0.939	lm.nb	NM_000587.2:1488
JAG1-mRNA	-0.0312	0.213	-0.449	0.387	0.884	0.939	lm.nb	NM_000214.2:3509	Angiogenesis, Notch Signaling
PCK2-mRNA	0.0334	0.23	-0.417	0.484	0.885	0.939	lm.nb	NM_001018073.2:1307	Metabolic Stress, PI3K-Akt
TLR8-mRNA	0.0418	0.295	-0.536	0.62	0.888	0.939	lm.nb	NM_138636.4:2210	Myeloid Compartment
TLR5-mRNA	0.0417	0.309	-0.564	0.647	0.893	0.943	lm.nb	NM_003268.5:2570
ADORA2A-mRNA	0.0776	0.706	-1.31	1.46	0.913	0.951	Wald	NM_000675.5:951	Costimulatory Signaling
BIRC5-mRNA	0.0367	0.335	-0.62	0.694	0.913	0.951	lm.nb	NM_001168.2:1215	Apoptosis, Cell Proliferation
ENO1-mRNA	0.0238	0.208	-0.384	0.432	0.909	0.951	lm.nb	NM_001428.3:782	Hypoxia, Metabolic Stress
HMGA1-mRNA	0.0306	0.275	-0.509	0.57	0.912	0.951	lm.nb	NM_145902.2:906	Epigenetic Regulation, Metabolic Stress
LDHA-mRNA	-0.0277	0.227	-0.472	0.417	0.903	0.951	lm.nb	NM_001135239.1:1053	Hypoxia, Metabolic Stress
LRRC32-mRNA	-0.0294	0.268	-0.555	0.496	0.913	0.951	lm.nb	NM_005512.2:3852
MFGE8-mRNA	0.0377	0.335	-0.618	0.693	0.911	0.951	lm.nb	NM_001114614.1:328
STAT2-mRNA	0.0176	0.158	-0.292	0.327	0.912	0.951	lm.nb	NM_005419.2:1965	Cytokine and Chemokine Signaling, Cytotoxicity, Interferon Signaling, JAK-STAT Signaling, Lymphoid Compartment
VEGFC-mRNA	0.0364	0.311	-0.574	0.647	0.907	0.951	lm.nb	NM_005429.4:588	Angiogenesis, MAPK, PI3K-Akt
PIK3R1-mRNA	0.0302	0.311	-0.58	0.64	0.923	0.959	lm.nb	NM_001242466.1:889	Autophagy, Costimulatory Signaling, Cytokine and Chemokine Signaling, Hypoxia, Immune Cell Adhesion and Migration, JAK-STAT Signaling, MAPK, Metabolic Stress, PI3K-Akt
BRCA2-mRNA	-0.0236	0.255	-0.524	0.476	0.927	0.962	lm.nb	NM_000059.3:1373	Cell Proliferation, DNA Damage Repair
ANLN-mRNA	0.0203	0.241	-0.451	0.492	0.933	0.963	lm.nb	NM_018685.2:240	Cell Proliferation
AXIN1-mRNA	-0.0241	0.268	-0.549	0.501	0.929	0.963	lm.nb	NM_181050.1:2742	Wnt Signaling
CHUK-mRNA	0.016	0.184	-0.345	0.377	0.931	0.963	lm.nb	NM_001278.4:3263	Costimulatory Signaling, Cytokine and Chemokine Signaling, MAPK, NF-kappaB Signaling, PI3K-Akt
CXorf36-mRNA	-0.025	0.317	-0.646	0.595	0.937	0.963	lm.nb	NM_024689.2:131
EZH2-mRNA	-0.0197	0.243	-0.495	0.456	0.936	0.963	lm.nb	NM_004456.4:1596	Angiogenesis, Epigenetic Regulation, Metabolic Stress
PVR-mRNA	0.0201	0.252	-0.474	0.514	0.937	0.963	lm.nb	NM_001135768.2:448	Immune Cell Adhesion and Migration, Lymphoid Compartment
RICTOR-mRNA	0.00955	0.124	-0.233	0.252	0.939	0.963	lm.nb	NM_001285439.1:117	Costimulatory Signaling, Metabolic Stress
TAF3-mRNA	0.0728	0.906	-1.7	1.85	0.936	0.963	Wald	NM_031923.3:869
FSTL3-mRNA	0.0244	0.396	-0.752	0.801	0.951	0.971	lm.nb	NM_005860.2:255	Angiogenesis
ICOSLG-mRNA	0.0175	0.274	-0.519	0.554	0.949	0.971	lm.nb	NM_015259.4:1190	Costimulatory Signaling, Immune Cell Adhesion and Migration, Lymphoid Compartment
ITGA1-mRNA	-0.0162	0.256	-0.519	0.486	0.95	0.971	lm.nb	NM_181501.1:502	Immune Cell Adhesion and Migration, Lymphoid Compartment, Matrix Remodeling and Metastasis, PI3K-Akt
HSD11B1-mRNA	0.0226	0.406	-0.773	0.818	0.956	0.974	lm.nb	NM_181755.2:590
PFKFB3-mRNA	-0.0141	0.269	-0.541	0.513	0.958	0.976	lm.nb	NM_004566.3:1925	Hypoxia, Metabolic Stress
CEBPB-mRNA	-0.004	0.166	-0.329	0.321	0.981	0.988	lm.nb	NM_005194.3:1731	Metabolic Stress, Myeloid Compartment
FAS-mRNA	-0.00635	0.238	-0.473	0.46	0.979	0.988	lm.nb	NM_000043.3:90	MAPK
MAML2-mRNA	0.00782	0.231	-0.445	0.461	0.973	0.988	lm.nb	NM_032427.1:4125	Notch Signaling
PDK1-mRNA	0.00582	0.213	-0.411	0.423	0.978	0.988	lm.nb	NM_002610.3:401	Hypoxia, Metabolic Stress
RBL2-mRNA	-0.00277	0.116	-0.231	0.225	0.981	0.988	lm.nb	NM_001323611.1:1085	Cell Proliferation, PI3K-Akt, TGF-beta Signaling
ROBO4-mRNA	0.0188	0.748	-1.45	1.49	0.98	0.988	Wald	NM_019055.5:3080
TWIST1-mRNA	0.0116	0.477	-0.923	0.947	0.981	0.988	Wald	NM_000474.3:293
RPTOR-mRNA	-0.00371	0.183	-0.363	0.356	0.984	0.99	lm.nb	NM_001163034.1:3139	Autophagy, Metabolic Stress, PI3K-Akt
IER3-mRNA	0.00423	0.301	-0.586	0.594	0.989	0.993	lm.nb	NM_003897.3:204	Myeloid Compartment
KIT-mRNA	-0.00533	0.49	-0.965	0.955	0.991	0.994	Wald	NM_000222.2:802	MAPK, Metabolic Stress, PI3K-Akt
PDGFRB-mRNA	-0.00038	0.28	-0.549	0.548	0.999	1	lm.nb	NM_002609.3:460	MAPK, Metabolic Stress, PI3K-Akt
SERPINA1-mRNA	-3.55e-16	0.511	-1	1	1	1	lm.nb	NM_001127702.1:963	Myeloid Compartment

## Sheet: signature scores
	Patient	2	3	4	8	9	10	14	16	21	23	24	25	26	27	30	31	32	34	37	38	39	41	43	45	1	5	6	7	11	12	13	15	17	18	19	20	22	28	29	33	35	36	40	42	44	47
	TILs	Low	Low	Low	Low	Low	Low	Low	Low	Low	Low	Low	Low	Low	Low	Low	Low	Low	Low	Low	Low	Low	Low	Low	Low	High	High	High	High	High	High	High	High	High	High	High	High	High	High	High	High	High	High	High	High	High	High
Pathway																																																	T-test (p-value)
Costimulatory Signaling		-6.78648	-3.83334	0.891772	-1.63627	-5.91507	-6.88256	-4.42471	2.5999	3.44714	2.47546	-2.26035	-6.10066	-3.98844	-1.61683	-3.13302	-9.11007	2.63983	0.572053	-2.3895	-0.529438	2.39109	-1.36962	-6.05718	-5.23751	5.71089	0.732152	2.01285	-3.82823	9.48817	4.30115	3.12755	8.06155	0.504597	3.0535	1.37987	-2.27718	1.62707	1.38756	0.378266	4.4524	2.28119	5.48135	4.19993	1.01049	-0.068926	3.23758		1.1292e-05
Lymphoid Compartment		-6.21975	-3.65015	1.72113	-1.63792	-7.28397	-9.00466	-4.9735	0.651335	3.47953	3.49435	-1.38148	-7.22851	-4.01058	-1.71123	-4.334	-9.42481	0.805711	-1.65215	-2.20262	1.22892	3.53123	-0.873066	-6.15414	-2.681	6.36704	-0.0577653	1.86628	-3.77242	8.42175	3.3822	2.94153	9.93563	-1.54594	3.09783	0.953442	-1.60427	0.84132	2.29512	-1.26363	4.71193	2.65795	7.52026	4.21395	1.16093	1.94871	5.43947		1.90219e-05
Antigen Presentation		-5.2938	-3.60238	0.696037	-0.06758	-5.88935	-5.17379	-5.06139	2.03022	3.73085	1.13097	-4.17883	-5.7748	-4.07981	-2.59285	-2.10885	-4.4474	3.73654	2.38361	0.091437	1.2978	1.67563	-1.24818	-4.60161	-8.17734	4.18896	2.05843	1.75162	-3.90258	7.62668	3.1993	1.01821	5.89122	1.23534	3.97509	0.836187	-1.44442	1.11477	0.639761	-0.287131	4.63811	1.59027	3.89013	1.93389	1.36553	1.64358	2.56188		5.62263e-05
JAK-STAT Signaling		-3.84965	-2.48511	0.550011	-2.11756	-3.06804	-4.69162	-2.87583	2.47639	2.18745	1.73004	-1.24784	-3.4801	-2.37813	-0.0641687	-1.47449	-6.35402	1.4976	-0.048775	-1.10621	-0.966765	1.88321	-0.312564	-2.56886	-4.62023	4.02202	-0.256307	1.19578	-2.04671	5.77899	2.4533	1.94656	4.71123	1.00827	0.744341	1.13919	-2.74246	0.400348	0.821505	1.29151	3.17163	1.35858	2.90035	2.76445	0.219947	-0.11442	2.61718		5.67546e-05
Immune Cell Adhesion and Migration		-6.62641	-4.18911	1.92301	-2.64126	-5.82707	-7.91021	-5.36742	4.37877	4.02613	2.77201	-3.63399	-5.70179	-4.08806	-1.46901	-2.84375	-7.86341	3.09886	0.78734	-2.06747	0.0832985	2.52214	-1.58709	-5.05788	-6.2536	5.29459	0.242835	1.20925	-4.58131	10.7689	4.17235	2.38449	7.65014	1.96276	3.07991	0.718676	-3.19172	1.44418	1.33704	0.0349477	4.61639	2.77485	5.30286	3.42809	1.38326	0.0678164	3.43567		7.18279e-05
Cytokine and Chemokine Signaling		-5.72876	-3.29999	1.11396	-3.4543	-6.2887	-7.24726	-5.32871	3.84655	3.53048	3.58844	-2.42756	-5.8901	-2.04515	-0.0757359	-2.05188	-9.83895	2.97282	0.330091	-1.8898	0.184021	2.12983	-0.751491	-3.68034	-6.43349	6.09132	-1.3385	0.830562	-2.8018	8.11356	4.32518	2.27467	6.72264	1.16035	1.97556	0.681576	-4.1905	1.6001	1.30128	2.50061	4.62099	1.22458	4.51736	3.93789	0.397682	1.13225	3.65869		0.000132171
NF-kappaB Signaling		-3.32921	-0.265811	1.07291	-1.27384	-3.93062	-1.85338	-4.62264	1.96531	1.24077	0.565112	-3.18059	-4.66717	-1.87615	-0.794061	-0.0262035	-3.3282	1.71508	1.45426	-1.09341	2.5342	0.775963	-0.548068	-2.21669	-3.28761	2.46832	1.20309	0.0341791	-1.47383	2.50153	2.11358	0.267679	3.03602	2.0119	1.34865	-0.531808	-1.78413	0.366605	0.134011	1.67687	2.75652	0.0149171	1.52755	1.71514	0.607556	1.50849	3.46721		0.000261401
Hedgehog Signaling		2.08597	1.45155	0.943219	-1.57797	2.48971	-0.659248	0.293488	1.12624	0.039751	0.583986	2.83069	1.91933	1.16986	1.56411	1.29187	0.71937	-0.766496	-1.79313	-1.59997	-1.56779	0.790442	1.11428	1.8522	3.03788	0.379278	-2.03115	-2.50967	-1.08193	-0.590211	0.0731744	0.55911	-2.02161	-0.510355	-2.24617	0.902886	0.261773	0.20284	-1.04474	0.275144	-3.47445	-1.01433	-0.567353	-1.50824	0.522597	-0.622195	-1.29373		0.000304308
Apoptosis		-2.39096	-0.993745	1.14515	-0.0817184	-3.08251	-1.90521	-3.20051	1.618	1.51573	-0.120508	-2.41223	-3.63095	-1.6643	-1.75112	-0.135544	-2.79165	2.37869	1.43481	0.316481	0.573752	0.406709	-0.987156	-1.80737	-5.30292	2.30068	0.505287	1.0201	-1.61101	3.89747	0.893753	0.679245	2.88219	0.896516	2.38896	0.293236	-1.63124	-0.379726	0.898736	0.164432	3.07083	1.03731	2.36956	1.58887	0.635411	-1.00392	1.97237		0.000331144
Interferon Signaling		-2.4115	-3.50001	1.47411	2.16285	-8.20564	-6.56368	-6.43742	2.01547	4.33885	0.358992	-2.68203	-6.304	-5.22233	-5.50634	-0.720278	-4.72144	2.24423	3.59642	3.36024	3.08767	-0.460112	2.1616	-3.53526	-10.1304	2.32037	1.77706	3.36065	-0.673999	3.16927	1.06209	0.291046	5.50489	-0.985689	5.21334	-0.932997	1.08354	-3.04163	4.50874	-1.31431	7.46081	2.9658	4.27211	0.15511	-0.215017	2.06246	3.55638		0.00125761
Hypoxia		-1.97548	-2.06988	0.662272	-1.27877	-1.2977	-2.91798	-2.24526	1.64179	1.55427	1.23108	-0.67037	-1.49757	-1.42856	-0.198354	-0.128621	-3.22277	2.09853	0.709775	-0.7909	-1.74909	1.35723	-0.53171	-1.19492	-5.57602	2.77163	-0.761344	1.0184	-1.99998	4.79166	2.08886	0.431466	2.72888	1.35349	1.08528	1.76401	-2.41047	0.123384	0.312053	1.04866	1.16075	0.0166848	1.54885	2.0138	1.09286	-0.898755	0.238844		0.00157368
Myeloid Compartment		-6.06058	-4.36501	0.62568	-4.44778	-5.90287	-4.36631	-5.3613	8.66325	3.85262	2.94185	-3.4084	-4.64028	-1.75446	-0.260648	-1.83279	-10.6057	4.48369	2.67132	-2.56927	-0.683038	0.0295468	-0.158174	-2.40966	-6.48246	4.93866	-1.36167	0.666001	-2.83222	10.2304	4.40085	1.89846	4.90613	2.53431	1.73921	-0.294244	-4.28537	1.46521	2.20968	3.36947	4.74413	1.76961	1.74383	2.72027	0.266979	-0.675305	1.88641		0.00175553
Cytotoxicity		-1.07601	-3.16419	0.884354	1.06983	-6.90406	-4.17047	-5.431	0.839138	3.51104	0.144318	-1.4865	-5.05933	-4.19186	-4.20558	-0.70743	-3.95774	0.951013	2.33199	3.12201	3.19287	0.190533	2.24746	-2.45455	-7.35307	1.81376	1.44834	3.17264	-0.0558325	1.65112	0.915601	0.21076	4.26761	-2.18469	3.20452	-0.747243	1.36508	-3.53059	4.52089	-0.932699	5.76391	2.73464	3.53158	-0.270442	-0.834818	1.9951	3.638		0.00220088
PI3K-Akt		-3.53965	-2.88121	2.42939	-3.09981	-1.59845	-4.18959	-3.17444	3.78547	2.20125	2.10199	-0.893174	-3.03558	-1.46017	0.139862	-0.415332	-6.46821	2.45033	-0.717108	-1.44713	-1.6533	2.60296	-0.687332	-2.19194	-6.49731	5.1929	-1.83681	0.206229	-3.47845	6.88059	3.09316	2.06588	4.06047	1.44425	0.828113	2.48184	-3.61417	0.527174	0.873083	1.79869	0.331671	0.854837	2.38542	3.65774	1.20572	-1.9933	1.27346		0.00317959
Notch Signaling		-0.710069	2.01334	1.62533	0.0501168	2.22123	-1.4685	0.398491	1.04391	-0.293015	-0.694402	1.46484	-1.63842	2.10224	1.03739	0.656762	0.104966	-0.627835	-1.33281	0.619897	-1.43905	0.891804	0.0789043	0.991756	3.38482	1.28062	-2.91042	-2.65815	-2.25717	0.173164	-0.697502	-0.673059	0.452826	1.04134	-1.1003	-0.501755	0.455109	-0.680314	0.530249	1.6974	-2.40288	-2.80766	-0.702504	0.344576	1.27748	-1.02908	0.686334		0.028798
MAPK		-2.98422	-2.77317	1.83088	-3.78578	-0.975256	-2.76463	-2.57953	3.2963	2.1992	1.57102	-0.592585	-3.23334	-0.757973	1.11697	0.402107	-4.40596	2.84197	-0.117087	-1.46799	-0.598111	2.91254	-0.919871	-0.853786	-5.5068	4.39401	-2.87393	-1.24084	-4.21656	5.60851	2.93874	1.38077	1.94877	0.827591	0.042089	2.17585	-3.04572	-0.237686	0.314705	2.89367	0.351383	0.332841	0.862306	2.09528	1.6692	0.566829	1.35729		0.0292299
Matrix Remodeling and Metastasis		-4.6984	-3.54074	4.15157	-4.57432	-0.496917	-3.01739	-1.96996	5.8278	2.36058	2.77567	-1.41902	-2.63336	-0.3882	0.0342287	-2.43354	-5.52891	2.81801	0.57123	-1.55369	-0.891361	1.2945	0.938721	-2.64249	-4.74682	5.36123	-3.78671	-0.693175	-2.52467	6.72492	2.52954	1.39535	2.69392	2.04155	1.22188	0.172908	-3.06278	1.02757	1.66459	0.594193	-0.831798	1.4641	1.92718	3.25208	-0.756961	-1.61911	0.96701		0.0415333
Wnt Signaling		0.625702	1.52354	1.13168	-2.13055	2.21975	-4.87064	-1.96742	1.80904	0.886046	0.94894	3.07636	0.510001	0.895214	2.04119	2.12033	-1.31371	1.60736	-2.3016	-2.15471	-1.62478	2.01873	0.659315	1.47726	2.76507	2.37752	-2.62431	-3.26197	-3.26294	1.26831	0.385432	1.12192	0.109585	-0.793302	-1.69932	1.49682	0.57839	-0.341925	-0.870729	1.32673	-3.3447	-2.34125	-0.47978	-1.03017	2.44048	-1.45476	0.447808		0.130161
Metabolic Stress		-1.20362	-1.87138	0.0470739	0.726404	-0.903207	0.713836	-0.888025	2.24107	1.20912	1.32412	-0.301768	-0.305573	-2.07308	0.232868	0.410509	-2.94028	3.61786	0.279187	-1.13026	-3.5825	3.15893	-1.26295	-1.57242	-5.41169	3.28084	-2.52207	-0.720237	-2.47451	6.22507	3.19015	1.05788	1.39568	0.808354	0.72415	2.51838	-2.96262	0.396631	0.154194	1.89046	-0.471617	-0.499265	1.63285	1.53721	1.27215	-4.01867	-2.92924		0.216745
Autophagy		0.378639	-0.67308	-0.414964	-0.635212	0.480355	-1.28649	-0.00440099	-0.350244	0.557943	0.195669	1.07129	1.03224	-1.35514	0.983051	0.279723	-0.509304	0.682246	0.257316	-0.721006	-3.54957	2.38549	-0.353377	-0.600358	-3.08926	1.71069	-1.10768	1.37139	-0.721302	2.52721	1.13012	0.291834	1.12573	-0.26221	0.295395	1.79946	-0.681857	0.120418	0.0716189	1.09828	-0.243872	-0.632868	0.61556	0.755286	-0.12807	-2.94789	-0.948779		0.21862
DNA Damage Repair		0.226133	0.74439	-0.484315	-2.52965	-0.42086	-1.92998	-1.00297	0.407628	0.276037	-0.388877	0.0247029	-0.215487	1.20204	-0.836244	-2.58057	0.845061	-2.92032	1.76117	-0.122308	2.26054	-2.95046	0.734054	-0.581296	1.53919	-1.79036	1.14836	2.60564	3.57853	-3.1768	-1.2247	0.0735558	1.03595	-1.13051	-0.0436	-1.64285	2.22457	-0.916678	1.82369	-2.22508	1.84608	0.763422	-1.22395	0.00569312	-1.15746	3.37871	2.99019		0.237155
Cell Proliferation		0.824742	-1.17593	-0.678539	-4.54409	-0.93581	0.648975	-0.646344	0.476277	1.41711	0.496153	-1.01779	-0.102597	2.32963	-1.5284	-5.80668	0.294811	-4.83082	3.61364	0.0979333	3.53119	-3.23227	1.4015	-0.741315	1.35906	-2.87511	3.39359	4.3291	5.27252	-7.10511	-2.24381	-0.549364	1.89021	-0.351986	0.736732	-1.76544	2.45199	0.893365	2.05675	-3.38569	3.47877	1.27438	-0.813573	-0.514912	-3.75202	3.55237	2.77682		0.349415
TGF-beta Signaling		-2.05104	-1.33043	2.35322	-3.28843	1.65248	-1.08639	-0.832305	2.33866	1.12404	1.35702	0.309279	-1.25398	0.238397	0.83231	-0.793486	-2.42704	1.07087	-0.293996	-0.721161	-0.455704	1.25039	-0.152059	-0.606113	-1.20086	3.82759	-3.32774	-1.56659	-2.28731	2.86372	0.924847	0.106287	0.582563	-0.284963	-0.800107	0.529282	-0.211157	-0.105217	-0.123541	1.67535	-1.295	0.557153	-0.837933	1.7536	0.432189	0.101216	1.45207		0.448687
Epigenetic Regulation		0.229638	0.393022	0.664471	-1.69676	0.358376	0.0105751	-1.20904	0.300869	-0.0639861	-0.469353	-0.636648	-0.204561	1.13298	-0.189538	-1.47398	1.08143	-1.91875	0.62547	-0.0536961	2.03519	-2.41295	-0.109075	-0.3927	2.31485	-1.65112	1.26056	1.36207	2.29518	-3.04417	-0.887813	-0.152696	0.646883	0.0165884	0.299729	-1.22116	0.979729	-0.831899	0.659519	-1.51507	0.896377	0.565683	-0.990548	-0.124816	-1.26119	2.57972	1.80259		0.698194
Angiogenesis		-2.56333	-1.82202	3.12388	-1.99688	0.640923	1.43793	-0.599487	5.28347	0.688826	1.50466	-0.537358	-1.16756	0.615658	0.842567	-1.50289	-3.63629	1.24976	0.0210343	0.126664	-1.18708	1.00327	0.663095	-2.33959	-2.18741	3.56165	-3.8267	-2.21682	-2.69534	2.68595	1.28537	0.758704	1.03717	1.48598	0.905696	0.46507	-1.63848	0.300607	0.0853836	1.33947	-0.255957	-1.52619	0.0523278	2.49534	-0.227139	-1.2376	-0.496312		0.717342
[truncated: 1 more columns]
